# Supplementary material for: Long Non-Coding RNA GDAR Regulates Ovine Granulosa Cells Apoptosis by Affecting the Expression of Apoptosis-Related Genes
Source: Int J Mol Sci. 2022 May 6;23(9):5183. doi: 10.3390/ijms23095183 (PMC9104640; doi:10.3390/ijms23095183)
Supplement: Supplementary file 1 [file ijms-23-05183-s001.zip]

Archive with 10 entries (10 files):
- Supplementary Materials/Figure S1-3.pdf
- Supplementary Materials/Table S1 and Table S2.xlsx
- Supplementary Materials/Table S10.xlsx
- Supplementary Materials/Table S3.xlsx
- Supplementary Materials/Table S4.xlsx
- Supplementary Materials/Table S5.xlsx
- Supplementary Materials/Table S6.xlsx
- Supplementary Materials/Table S7.xlsx
- Supplementary Materials/Table S8.xlsx
- Supplementary Materials/Table S9.xlsx
