# Supplementary material for: Long Non-Coding RNA GDAR Regulates Ovine Granulosa Cells Apoptosis by Affecting the Expression of Apoptosis-Related Genes
Source: Int J Mol Sci. 2022 May 6;23(9):5183. doi: 10.3390/ijms23095183 (PMC9104640; doi:10.3390/ijms23095183)
Supplement: Supplementary file 1 [file ijms-23-05183-s001.zip › Supplementary Materials/Table S1 and Table S2.xlsx]

## Sheet: Sheet1
long non-coding RNA GDAR regulate ovine granulosa cells apoptosis by affecting the expression of apoptosis-related genes
Supplementary Table S1. Primer sequence for lncRNAs for Real-time RT-PCR.
Gene	Forward (5'-3')	Reverse (5'-3')
Ovis aries
TCONS_00189769	CCTTCCTGGCTGTTACCCTC	TGGAGGCTCACATTTCCCAA
TCONS_00192797	CAAGGAGTCTAACAC	CGCTGGCGAGAGGGT
TCONS_00080937	GCTCACCGTCTAGGTGTTCA	CACTTATTGGGACGCGTGGT
TCONS_00177164	CGAAAGGCTTACCCTCAAGCA	GGCAGCCCTGATGTTAGTTAGG
TCONS_00294705	TACCTGAAACCTCGGGCAGA	ACCACTGGGGACAGTAAAGG
TCONS_00128966	TGGATTGCTGGTGAGGTTGTGATG	AGATTGGCTGCTGCTACAGATGC
ENSOART00000027739	CGGATCCGTCTTTCCATCTG	TATTTTATCGTCACAGGGCGCA
ENSOART00000027984	GCAAGTTCTCTTCACCCAGGA	GTCAGGGTGCTTACACGTCA
ENSOART00000027572	CCTCTCATCAGCTCGTAGCC	CATCCCGCCCCCTCATTATT
GAPDH*	ACAGTCAAGGCAGAGAACGG	CCAGCATCACCCCACTTGAT
Note：Gene denoted with an asterisk was used as reference gene for normalization.
Supplementary Table S1. Primer sequence for mRNAs for Real-time RT-PCR.
Gene	Forward (5'-3')	Reverse (5'-3')
Ovis aries
Caspase-7	GCGGTCCAGGTGAAGAACAA	GGCAGGGTTAAGTGCCAGAA
Caspase-3	AATGCAAGAAGCAGGGCACCCA	GGGTTACAGCGATGCAGAAGGTTCA
Bcl-9	TCGCCTGTTCACCTCAAGTC	GGGAGGTTTTGGAGACGAGG
Bcl-2	CGCTGAAGCGAAGCTGTAGA	CGTTGAGCCTGAAAGCTGTTT
Bax	TGCCAGCAAACTGGTGCTCAA	GCACTCCAGCCACAAAGATGGT
β-actin*	CTGGACTTCGAGCAGGAGAT	TAGTTTCGTGAATGCCGCAG
Note：Gene denoted with an asterisk was used as reference gene for normalization.
