# Supplementary material for: Long Non-Coding RNA GDAR Regulates Ovine Granulosa Cells Apoptosis by Affecting the Expression of Apoptosis-Related Genes
Source: Int J Mol Sci. 2022 May 6;23(9):5183. doi: 10.3390/ijms23095183 (PMC9104640; doi:10.3390/ijms23095183)
Supplement: Supplementary file 1 [file ijms-23-05183-s001.zip › Supplementary Materials/Table S10.xlsx]

## Sheet: Sheet1
long non-coding RNA GDAR regulate ovine granulosa cells apoptosis by affecting the expression of apoptosis-related genes
Supplementary Table S9. The information of ceRNA (TCONS_00128966-miRNA-mRNA) Network
mRNA_Gene_Name	mRNA_ID	Pearson_value	Pvalue	miRNA_ID	lncRNA_ID	Pearson_value	Pvalue
TAB1	ENSOART00000018086	0.510427	0.241793	novel_405	TCONS_00128966	-0.609326	0.146377
TAB1	ENSOART00000018086	-0.251764	0.586008	novel_903	TCONS_00128966	-0.368026	0.416657
TAB1	ENSOART00000018086	-0.109663	0.814948	novel_935	TCONS_00128966	0.803936	0.0293251
TAB1	ENSOART00000018086	0.259871	0.573574	novel_941	TCONS_00128966	0.152479	0.744143
NFKBIA	ENSOART00000008168	-0.446929	0.314718	novel_761	TCONS_00128966	0.371131	0.412428
CREB1	ENSOART00000020525	0.114612	0.806705	novel_325	TCONS_00128966	-0.119848	0.797998
TUBA8	ENSOART00000014946	-0.395449	0.379902	novel_549	TCONS_00128966	0.371131	0.412428
LMNB1	ENSOART00000019747	-0.643746	0.118715	novel_226	TCONS_00128966	-0.679946	0.0928278
GADD45B	ENSOART00000014874	0.223574	0.629863	novel_549	TCONS_00128966	0.371131	0.412428
GADD45B	ENSOART00000014874	-0.00718078	0.98781	novel_935	TCONS_00128966	0.803936	0.0293251
GADD45B	ENSOART00000014874	0.2791	0.544421	novel_941	TCONS_00128966	0.152479	0.744143
GORAB	ENSOART00000013040	0.362932	0.423631	novel_870	TCONS_00128966	0.169895	0.715721
SESN1	ENSOART00000011638	-0.102751	0.826483	novel_945	TCONS_00128966	0.769735	0.0429767
SESN3	ENSOART00000009892	-0.266598	0.563321	novel_444	TCONS_00128966	-0.280811	0.541852
CCNG2	ENSOART00000019202	-0.507298	0.245182	novel_311	TCONS_00128966	0.152479	0.744143
IFNAR1	ENSOART00000014339	-0.663441	0.10422	oar-miR-134-5p	TCONS_00128966	-0.731297	0.0618121
PDGFRA	ENSOART00000020765	-0.384334	0.394636	novel_282	TCONS_00128966	-0.650171	0.113879
JAK1	ENSOART00000011009	0.183927	0.693011	novel_639	TCONS_00128966	-0.0716243	0.878719
STAT2	ENSOART00000009973	0.201796	0.664353	novel_405	TCONS_00128966	-0.609326	0.146377
STAM	ENSOART00000012665	-0.76244	0.0462654	novel_903	TCONS_00128966	-0.368026	0.416657
