# Supplementary material for: Long Non-Coding RNA GDAR Regulates Ovine Granulosa Cells Apoptosis by Affecting the Expression of Apoptosis-Related Genes
Source: Int J Mol Sci. 2022 May 6;23(9):5183. doi: 10.3390/ijms23095183 (PMC9104640; doi:10.3390/ijms23095183)
Supplement: Supplementary file 1 [file ijms-23-05183-s001.zip › Supplementary Materials/Table S3.xlsx]

## Sheet: Sheet1
long non-coding RNA GDAR regulate ovine granulosa cells apoptosis by affecting the expression of apoptosis-related genes
Supplementary Table S3. The information of differentially expressed 1108 lncRNA transcripts (763 upregulated and 345 downregulated) in the CON and LOW group.
ID	CON_FPKM	LOW_FPKM	log2FoldChange	pvalue	padj
TCONS_00250216	0	1.1193	-14.6542	3.34521e-11	1.53332e-07
TCONS_00120155	0.262401	0	14.4993	7.50778e-10	2.52361e-06
TCONS_00250217	0	2.26651	-13.7634	6.48973e-09	1.42266e-05
TCONS_00227915	0.486933	0	13.7288	8.13348e-09	1.61424e-05
TCONS_00115656	0.137768	0	13.5458	3.37501e-08	5.31776e-05
TCONS_00014112	2.10579	0	13.4322	4.67242e-08	6.92893e-05
TCONS_00301559	0.492691	0	13.127	3.12843e-07	0.000350523
TCONS_00270300	0	0.336388	-12.662	1.03633e-06	0.00095003
TCONS_00125654	0.212473	0	12.8131	1.49627e-06	0.00119749
TCONS_00019973	0.931444	0	12.383	6.50334e-06	0.00409873
TCONS_00224727	0.725615	0	12.2846	7.55841e-06	0.00451701
TCONS_00102554	0	0.148393	-12.5223	7.91404e-06	0.0045865
TCONS_00227908	0.178375	0	11.7386	1.3025e-05	0.0065672
TCONS_00038103	0.118285	0	12.0048	1.42022e-05	0.00695761
TCONS_00067361	0.141656	0	11.8984	1.65284e-05	0.00778842
TCONS_00297753	2.23684	0	11.5587	1.86322e-05	0.00838781
TCONS_00125618	0.125884	0	12.0714	1.97538e-05	0.00873671
TCONS_00120593	0.164858	0	14.026	3.01285e-05	0.0119613
TCONS_00011135	0.693631	0	13.8248	3.05746e-05	0.0120435
TCONS_00007831	0.219153	0	11.2635	3.99126e-05	0.014797
TCONS_00077209	0	0.443716	-13.734	4.88229e-05	0.0167459
TCONS_00129015	0.12619	0	13.6903	4.98453e-05	0.0169811
TCONS_00177968	0.315954	0	13.5226	5.80006e-05	0.018867
TCONS_00155297	1.04375	0	12.8168	6.31775e-05	0.020034
TCONS_00179058	0	0.444937	-13.3756	6.85179e-05	0.0209418
TCONS_00171519	0.916782	0	13.4747	6.93685e-05	0.0209435
TCONS_00262448	0.258024	0	10.7439	7.09891e-05	0.0212904
TCONS_00284811	0.112378	0	12.7126	8.03235e-05	0.0219502
TCONS_00125655	0.000469333	0.199933	-8.739	8.04566e-05	0.0219502
TCONS_00097819	0.172701	0	13.4	8.14099e-05	0.0219502
TCONS_00222473	0.243115	0	10.918	8.66954e-05	0.0226486
TCONS_00194220	0.111874	0	10.6317	9.17805e-05	0.0236101
TCONS_00129325	0.128914	0	13.6058	9.28014e-05	0.0236315
TCONS_00086866	0	0.457479	-13.1933	9.41984e-05	0.0238667
TCONS_00072139	0.182231	0	11.0524	9.83725e-05	0.0247997
TCONS_00096001	0.244231	0	10.4857	0.000101979	0.0255273
TCONS_00036723	0.463104	0	13.1627	0.000106572	0.0260843
TCONS_00168551	0	0.21556	-10.4505	0.000108527	0.0261815
TCONS_00027096	0.204585	0	10.7692	0.000116007	0.0274604
TCONS_00110298	0.000386667	1.5324	-11.1381	0.000130885	0.0296626
TCONS_00004044	0.167868	0	12.9931	0.000144309	0.031786
TCONS_00148381	0.209963	0	10.2842	0.000150458	0.0329831
TCONS_00125967	0.210733	0	13.0447	0.00015179	0.033131
TCONS_00012943	0.170274	0	12.9122	0.000155328	0.0334686
TCONS_00096399	0.24455	0	12.9017	0.000161433	0.0340563
TCONS_00003192	0.153379	0	12.889	0.000163193	0.0341418
TCONS_00012275	0.215263	0	12.9243	0.000164477	0.0342682
TCONS_00252706	0.204518	0	12.9245	0.000166599	0.0345675
TCONS_00282529	0.696918	0	13.0098	0.000168685	0.0348569
TCONS_00119245	0.230394	0	10.877	0.000174491	0.0354751
TCONS_00246729	0.184732	0	12.8148	0.000184227	0.0365698
TCONS_00027640	0.256916	0	12.9141	0.000185838	0.0366619
TCONS_00254051	0	0.161737	-12.7759	0.000195273	0.037868
TCONS_00223830	0.163022	0	12.832	0.00020336	0.0389708
TCONS_00152693	0.191634	0	10.6808	0.000204183	0.0389708
TCONS_00058403	0	0.221332	-12.7575	0.000208029	0.0389708
TCONS_00231078	0	0.216309	-10.2365	0.000214619	0.0396378
TCONS_00132767	0	0.245037	-12.6664	0.000217661	0.0400528
TCONS_00096073	0.168139	0	9.84248	0.000223248	0.0404897
TCONS_00247977	0.161914	0	12.6186	0.000249432	0.0437587
TCONS_00127916	0.240426	0	12.8092	0.000256836	0.0442934
TCONS_00271997	0.218207	0	12.5297	0.000296779	0.0484259
TCONS_00156461	0	0.128593	-12.7901	0.000301065	0.0486751
TCONS_00011134	0.000135667	0.287527	-10.6274	0.00030253	0.0487131
TCONS_00006154	0.197816	0	12.4462	0.000343447	0.052956
TCONS_00120615	0.142713	0	12.5337	0.000345654	0.0531338
TCONS_00205904	0.653372	0	12.3555	0.000347811	0.0531854
TCONS_00043211	1.23941	0	12.4494	0.000370672	0.0551016
TCONS_00278647	0	0.204496	-9.41639	0.000377198	0.055447
TCONS_00125657	0.0925767	0	12.6672	0.000382752	0.0559207
TCONS_00065394	0	0.288328	-9.56146	0.000393022	0.056943
TCONS_00258710	0.32193	0	9.41674	0.000408849	0.0586721
TCONS_00112624	0.251236	0	12.267	0.000409611	0.0586721
TCONS_00223869	0.209854	0	12.2025	0.000418771	0.0593102
TCONS_00024564	0.119372	0	12.4765	0.000425105	0.0598709
TCONS_00023438	0.220734	0	12.1763	0.000444508	0.0619118
TCONS_00147134	0.438977	0	12.128	0.00045828	0.062525
TCONS_00225428	0.261207	0	12.1572	0.000470391	0.0635848
TCONS_00179291	0	0.214607	-12.0031	0.000489674	0.0656632
TCONS_00091241	0	0.466375	-10.3335	0.000491497	0.0656893
TCONS_00176871	0.993372	0	12.1239	0.000495444	0.0656893
TCONS_00185263	0.447305	0	12.0702	0.000498617	0.0657546
TCONS_00043213	1.00258	0	12.0989	0.000505786	0.066105
TCONS_00187341	0.124946	0	9.24078	0.000512421	0.0665491
TCONS_00227034	0.317755	0	12.0459	0.000542804	0.068592
TCONS_00149259	0.202711	0	12.1155	0.000550354	0.0691991
TCONS_00045939	0.200244	0	14.6056	0.000567225	0.0700968
TCONS_00217187	0.117358	0	9.09348	0.000572135	0.0701874
TCONS_00050493	0.0851687	0	12.0055	0.000577959	0.0703881
TCONS_00295509	0.473879	0	11.9171	0.000587245	0.0711752
TCONS_00172194	9.06667e-05	0.238154	-8.47715	0.000608675	0.0721946
TCONS_00084384	0.18291	0	11.8804	0.000609974	0.0721946
TCONS_00007781	0.144304	0	12.0975	0.00061773	0.0724324
TCONS_00056177	0	0.129871	-10.2732	0.000620344	0.0725325
TCONS_00117447	0	0.116076	-11.9447	0.000621461	0.0725325
TCONS_00043214	1.03046	0	12.2022	0.000636303	0.0735835
TCONS_00024937	0.100055	0	11.7908	0.000667935	0.0755096
TCONS_00283169	0.187139	0	11.8067	0.000674031	0.0758143
TCONS_00256024	0.147139	0	11.7975	0.000680319	0.0758143
TCONS_00112398	0	0.0891077	-11.7281	0.000683076	0.0758143
TCONS_00179032	0	0.583636	-14.2039	0.000683658	0.0758143
TCONS_00196122	0.183475	0	11.7997	0.000686028	0.0758543
TCONS_00115029	0	0.145077	-11.8122	0.000705651	0.0771777
TCONS_00211149	0.21459	0	12.0067	0.000722103	0.0780776
TCONS_00086495	0.231062	0	11.9626	0.000736271	0.078817
TCONS_00306321	0.190753	0	11.7722	0.00073963	0.0789459
TCONS_00050507	0.190114	0	10.8291	0.000740607	0.0789459
TCONS_00210883	0.132927	0	11.8185	0.000744794	0.0791147
TCONS_00004623	0	0.141371	-10.6686	0.000745328	0.0791147
TCONS_00146357	0.452814	0	11.6839	0.000748611	0.0791299
TCONS_00242642	0.290997	0	11.7582	0.000755414	0.07935
TCONS_00240453	0.162374	0	11.6325	0.000785164	0.0811229
TCONS_00302509	0.050618	0	11.6155	0.00080087	0.0820729
TCONS_00206684	0.101532	0	11.6863	0.000828599	0.0835559
TCONS_00092305	0.143764	0	11.652	0.000838451	0.0840185
TCONS_00144227	0	0.102283	-12.0229	0.000839852	0.0840185
TCONS_00037629	0.150394	0	14.1399	0.000843485	0.0840323
TCONS_00272611	0.244858	0	12.8143	0.00084499	0.0840323
TCONS_00311043	0.104363	0	11.5943	0.000860443	0.085146
TCONS_00023100	0.194815	0	11.6049	0.000861255	0.085146
TCONS_00214188	0	0.490406	-14.0745	0.000898535	0.0877987
TCONS_00254048	0.105281	0	10.5616	0.000902043	0.087971
TCONS_00011974	0.167433	0	11.8967	0.000913663	0.0887609
TCONS_00161363	0.269207	0	11.4705	0.00094731	0.0909778
TCONS_00092382	0.101419	0	11.5971	0.000954176	0.0911166
TCONS_00004125	0.199513	0	11.4461	0.000962051	0.0915219
TCONS_00201676	0.0973543	0	11.943	0.000975687	0.0924702
TCONS_00250179	0	0.234132	-11.5185	0.000995568	0.0932523
TCONS_00038954	0.228939	0	12.3367	0.00100429	0.0934253
TCONS_00004095	0.278426	0	11.3705	0.001032	0.0952992
TCONS_00092862	0.361969	0	11.3999	0.00104428	0.0960809
TCONS_00302820	0.19981	0	11.4135	0.00111409	0.100848
TCONS_00288006	0.191429	0	11.3136	0.00112552	0.1017
TCONS_00035772	0.464088	0	13.8538	0.00113018	0.101757
TCONS_00133620	0	0.218268	-8.67561	0.00114203	0.102276
TCONS_00107789	0.0507767	0	11.2643	0.00114983	0.102487
TCONS_00184975	0.0647017	0	8.51093	0.00115129	0.102487
TCONS_00180434	0.213773	0	11.2561	0.00117051	0.103539
TCONS_00131592	0.16997	0	11.2868	0.00119675	0.105151
TCONS_00273007	0.314276	0	11.2155	0.00120982	0.105151
TCONS_00126463	0.346512	0	11.6356	0.00123102	0.106281
TCONS_00011522	0	0.107524	-8.25425	0.00123699	0.106432
TCONS_00215978	0.212469	0	11.2484	0.00124436	0.106701
TCONS_00101681	0	0.236381	-8.2491	0.00124747	0.106708
TCONS_00036656	0.0911837	0	8.27425	0.0013024	0.109497
TCONS_00102103	0	1.5929	-13.5642	0.00131343	0.110188
TCONS_00292269	0.122461	0	11.0921	0.00132905	0.110665
TCONS_00188926	0.159343	0	11.0757	0.00135236	0.111603
TCONS_00086635	0.018837	1.50407	-6.55235	0.00143251	0.116308
TCONS_00287753	0.585644	0	11.0182	0.00143838	0.116477
TCONS_00092959	0.107898	0	11.0164	0.00143921	0.116477
TCONS_00295507	0.327456	0	11.2844	0.00146698	0.118013
TCONS_00231545	0.176616	0	10.9984	0.00146851	0.118013
TCONS_00291673	0.120369	0	11.1637	0.00148366	0.118463
TCONS_00057950	0.179523	0	11.092	0.00149176	0.118638
TCONS_00213260	0.218086	0	13.5648	0.00151584	0.119819
TCONS_00094655	0.088453	0	10.9807	0.00154414	0.120772
TCONS_00020159	0	0.510503	-10.9654	0.00154797	0.120818
TCONS_00281312	0.239549	0	10.9469	0.00156997	0.12162
TCONS_00258792	0	0.153768	-10.9409	0.00157088	0.12162
TCONS_00123188	0.143826	0	9.2664	0.00157535	0.12162
TCONS_00209866	0	0.136222	-10.9205	0.00157753	0.12162
TCONS_00169882	0.104577	0	11.2301	0.00158153	0.121741
TCONS_00094722	0	0.0594753	-10.9827	0.00158925	0.121964
TCONS_00211361	0.156497	0	11.0541	0.00159302	0.122067
TCONS_00307847	0.225214	0	10.9293	0.0016203	0.123246
TCONS_00131425	0.0867283	0	10.9011	0.00162307	0.123246
TCONS_00213123	0	0.153634	-11.5598	0.00164926	0.12437
TCONS_00278174	0	0.119295	-10.7209	0.00165341	0.12437
TCONS_00279716	0.175429	0	10.9446	0.00167457	0.124899
TCONS_00271830	0	0.297084	-10.8059	0.00167785	0.124959
TCONS_00229310	0.128955	0	10.9803	0.001682	0.125083
TCONS_00192412	0.205727	0	10.8746	0.00169099	0.125427
TCONS_00051694	0.0934433	0	10.7962	0.00169159	0.125427
TCONS_00306533	0.135759	0	10.9994	0.00170728	0.125666
TCONS_00285755	0.177082	0	13.5008	0.0017293	0.126474
TCONS_00193595	0	0.227254	-13.3267	0.00173051	0.126474
TCONS_00102104	0.323045	4.03656	-3.63295	0.00173126	0.126474
TCONS_00095370	0.0716157	0	10.8242	0.00175245	0.126474
TCONS_00147993	0.255726	0	8.2585	0.00175655	0.126474
TCONS_00269070	0	0.418859	-11.0073	0.00175865	0.126474
TCONS_00295511	0.216395	0	10.7681	0.00176495	0.126474
TCONS_00168098	0.129788	0	10.8484	0.00176783	0.126474
TCONS_00142363	0.0801727	0	13.3863	0.00177843	0.126474
TCONS_00075636	0.166049	0	10.6956	0.00178348	0.126474
TCONS_00248397	0	0.119461	-13.2828	0.00179734	0.127099
TCONS_00294534	0.24626	0	7.83852	0.00180317	0.127333
TCONS_00291531	0.212344	0	8.63517	0.00181184	0.127511
TCONS_00153149	0	0.378518	-13.3471	0.00182766	0.127827
TCONS_00042383	0.176984	0	13.3511	0.00182898	0.127827
TCONS_00266084	0.137996	0	10.8063	0.00183044	0.127827
TCONS_00298929	0	0.392534	-7.83771	0.00185013	0.128845
TCONS_00147001	0.236593	0	10.7675	0.00185835	0.129239
TCONS_00012731	0.0518377	0	10.7559	0.00187334	0.129987
TCONS_00307162	0.137671	0	8.07755	0.00187937	0.130162
TCONS_00258758	0.23699	0	10.8996	0.00189473	0.130687
TCONS_00051570	0	0.154392	-10.6726	0.00190198	0.131008
TCONS_00274016	0	0.146684	-11.0069	0.00192674	0.132162
TCONS_00286564	0.246367	0	11.0291	0.00192911	0.132162
TCONS_00304570	0.244382	0	7.78398	0.00193519	0.132162
TCONS_00045069	0.153127	0	10.7571	0.00193709	0.132162
TCONS_00139730	0.164101	0	10.568	0.00198547	0.134209
TCONS_00194117	0.143267	0	10.8206	0.00198621	0.134209
TCONS_00313405	0.519258	0	13.2442	0.00198872	0.134209
TCONS_00083219	0.163357	0	10.5761	0.00203691	0.135669
TCONS_00242985	0.129642	0	13.2059	0.00205773	0.136156
ENSOART00000028376	0	0.0215763	-8.09015	0.002062	0.13626
TCONS_00123046	0	0.150954	-10.6068	0.00213064	0.139333
TCONS_00231734	0.142761	0	10.4858	0.00213638	0.139333
TCONS_00056058	0.10598	0	10.5791	0.00213891	0.139333
TCONS_00129166	0	0.225599	-7.75342	0.00214859	0.139783
TCONS_00044407	0.0882297	2.2e-05	6.8987	0.00216316	0.14055
TCONS_00014023	0.135478	0	10.5048	0.00220317	0.142233
TCONS_00290261	0	0.373182	-10.4393	0.00220958	0.142465
TCONS_00198348	0.155337	0	10.7092	0.00224679	0.144478
TCONS_00025251	0.00918033	1.32428	-7.28518	0.00225998	0.144788
TCONS_00033643	0.156885	0	10.6782	0.00230156	0.146521
TCONS_00190959	0.0938143	0	10.346	0.00231204	0.147003
TCONS_00197642	0.10214	0	10.3007	0.00239075	0.150489
TCONS_00248953	0.333857	0	10.3401	0.00242154	0.151858
TCONS_00060070	0.495085	0	10.2789	0.00247471	0.153475
TCONS_00284816	0.143618	0	13.0883	0.00249532	0.154313
TCONS_00014847	0.137283	0	10.2348	0.00259273	0.159127
TCONS_00231812	0.213181	0	10.2627	0.0026086	0.159368
TCONS_00289673	0.128521	0	12.9707	0.0026277	0.159957
TCONS_00114376	0	0.417353	-12.8161	0.00264189	0.160101
TCONS_00304222	0.157653	0	10.2529	0.00268323	0.161442
TCONS_00130203	0.108186	0	10.216	0.00274103	0.16336
TCONS_00069943	0	1.87442	-12.7734	0.0027476	0.163544
TCONS_00038026	0.0773523	0	10.1074	0.00275393	0.163549
TCONS_00033120	0	0.092445	-12.7642	0.00277204	0.164237
TCONS_00011967	0.152481	0	10.3632	0.00282765	0.166805
TCONS_00229865	0.203852	0	12.9551	0.00282861	0.166805
TCONS_00020149	0.00389433	2.90384	-8.71373	0.0028473	0.167472
TCONS_00288047	0	0.430937	-12.7284	0.00285982	0.167665
TCONS_00291486	0.100932	0	10.1319	0.00288558	0.168198
TCONS_00217194	0	0.208702	-10.1086	0.00291265	0.1688
TCONS_00092736	0	0.098187	-10.1558	0.00291648	0.168811
TCONS_00157110	0.104217	0	10.0661	0.00296102	0.170096
TCONS_00038492	0.174449	0	10.3033	0.00296239	0.170096
TCONS_00027385	0.144504	0	9.97983	0.00301605	0.171692
TCONS_00259777	0.254549	0	12.8122	0.00303609	0.172019
TCONS_00275935	0.13357	0	12.8054	0.00305201	0.172321
TCONS_00077190	0	0.335109	-9.86378	0.00306866	0.172873
TCONS_00285574	0	0.153155	-12.6493	0.00309416	0.173668
TCONS_00263933	0.149496	0	9.94659	0.00310136	0.173668
TCONS_00162518	0	0.094761	-9.9971	0.00313276	0.174594
TCONS_00271968	0.00282567	0.319927	-6.74961	0.00313382	0.174594
TCONS_00126554	0.133622	0	10.2146	0.00316334	0.175638
TCONS_00204932	0.25408	0	9.97558	0.00316624	0.175638
TCONS_00033576	0.14811	0	9.98203	0.00316649	0.175638
TCONS_00188865	0.099147	0	12.7504	0.00320066	0.176755
TCONS_00016658	0.115996	0	12.7446	0.00322141	0.177318
TCONS_00275548	0.0432187	0	9.86443	0.00332081	0.181011
TCONS_00313124	0.136267	0	12.7001	0.00336303	0.182131
TCONS_00235145	0	0.156818	-12.687	0.00340503	0.183728
TCONS_00016395	0	0.094644	-12.5076	0.00342963	0.184352
TCONS_00217132	0.264522	0	9.98717	0.00343954	0.184421
ENSOART00000028463	0	0.045821	-7.38671	0.00344188	0.184421
TCONS_00184118	0	0.209347	-10.374	0.00350727	0.186931
TCONS_00106566	1.82511	0	12.6438	0.00354504	0.188346
TCONS_00151859	0.346304	0	9.92495	0.0035671	0.188922
TCONS_00245823	0.17723	0	10.0722	0.0035754	0.188964
TCONS_00252340	0.190482	0	12.621	0.00358879	0.189077
TCONS_00268361	0.184139	0	12.6151	0.00360238	0.189595
TCONS_00075151	0.0764113	0	9.71499	0.00361248	0.18973
TCONS_00218993	0.162576	0	9.96805	0.00363681	0.190533
TCONS_00261584	0.167337	0	12.6878	0.00364087	0.190533
TCONS_00091707	0.115922	0	9.77439	0.00364288	0.190533
TCONS_00224806	0.114546	0	9.93215	0.00369366	0.192277
TCONS_00110963	0.160369	0	12.5772	0.00374187	0.193107
TCONS_00198541	0	0.124444	-9.84146	0.00375257	0.193305
TCONS_00300342	0.146279	0	10.3779	0.00375668	0.193305
TCONS_00019512	0	0.0833257	-9.71995	0.0037612	0.193312
TCONS_00000236	0.402219	0	9.70656	0.00379592	0.193788
TCONS_00007412	0.146438	0	12.6249	0.00381132	0.193788
TCONS_00157799	0.121688	0	10.7382	0.0038125	0.193788
TCONS_00198335	0.170712	0	9.73363	0.00381586	0.193788
TCONS_00094326	0	0.243299	-9.9743	0.00382968	0.193868
TCONS_00190824	0.125278	0	9.87688	0.00393953	0.19784
TCONS_00147613	0.122362	0	9.91725	0.00394872	0.197907
TCONS_00049852	0.117848	0	12.4988	0.00395428	0.197989
TCONS_00014306	0.190499	0	7.47067	0.00399813	0.19959
TCONS_00257223	0.259474	0	12.4698	0.00402711	0.200469
TCONS_00153702	0	0.126804	-9.67703	0.00403275	0.200524
TCONS_00259637	0.326669	0	9.54915	0.00407773	0.200892
TCONS_00260671	0	0.157378	-12.4398	0.00408254	0.200892
TCONS_00207012	0.101248	0	9.71286	0.00408398	0.200892
TCONS_00144310	0.128616	0	12.4242	0.00412387	0.201962
TCONS_00116387	0.124816	0	12.4216	0.00412953	0.201962
TCONS_00223377	0.267777	0	12.4205	0.00412976	0.201962
TCONS_00097986	0.0564023	0	9.59385	0.00416264	0.203176
TCONS_00082004	0	0.0148443	-9.53299	0.00419564	0.20401
TCONS_00285931	0.086372	0	9.65283	0.00420864	0.204431
TCONS_00127224	0.183079	0	9.87357	0.00422802	0.204959
TCONS_00273417	0	0.193146	-10.4735	0.00424781	0.205499
TCONS_00096786	0.114529	0	9.60848	0.00426003	0.205738
TCONS_00097669	0.170296	0	9.55623	0.0042913	0.206447
TCONS_00296388	0.169655	0	7.38646	0.00429928	0.206447
TCONS_00187371	0.123638	0	9.43584	0.00436737	0.208921
TCONS_00017088	0.115647	0	9.5843	0.00438425	0.209331
TCONS_00242908	0.0943587	0	12.3228	0.0043884	0.209331
TCONS_00023910	0.188879	0	12.3031	0.00444473	0.21039
TCONS_00207627	0.387388	0	12.3009	0.00445592	0.21039
TCONS_00225067	0	0.135913	-12.1444	0.00445713	0.21039
TCONS_00278845	0	0.192084	-9.39744	0.00449448	0.210434
TCONS_00008751	0	0.115038	-12.1301	0.00449716	0.210434
TCONS_00154173	0.429266	0.000943	7.15688	0.00450138	0.210434
TCONS_00190665	0.082693	0	8.20392	0.00450608	0.210434
TCONS_00043635	0	0.0645843	-12.273	0.00455437	0.212229
TCONS_00279341	0.129039	0	12.2751	0.00456254	0.212266
TCONS_00060973	0.372957	0	12.2575	0.00463098	0.213958
TCONS_00279729	0	0.177739	-12.1712	0.00463245	0.213958
TCONS_00019334	0	0.162941	-9.29954	0.00463416	0.213958
TCONS_00230778	0	0.0937113	-12.0759	0.00467088	0.214967
TCONS_00181367	0	0.0479403	-9.28349	0.00467283	0.214967
TCONS_00152076	0.191258	0	9.41028	0.00470622	0.215912
TCONS_00041659	0	0.157078	-12.0601	0.00471109	0.215939
TCONS_00111468	2.0927	0	12.2157	0.00477643	0.21757
TCONS_00184652	0	0.128557	-12.1311	0.0047812	0.21757
TCONS_00153157	0.168849	0	12.2132	0.0047988	0.21807
TCONS_00096211	0.279121	0	12.1856	0.00488121	0.220031
TCONS_00281090	0.126598	0	12.1815	0.00488327	0.220031
TCONS_00271995	0	0.171083	-12.097	0.00491107	0.220889
TCONS_00237642	0.099225	0.000198333	6.43826	0.00497809	0.222711
TCONS_00142249	0.155965	0	12.1623	0.00498271	0.22272
TCONS_00258472	0.165801	0	9.4987	0.00509289	0.225843
TCONS_00234235	0.013217	0	7.02572	0.00513163	0.226763
TCONS_00237995	0.155831	0	12.1205	0.00514959	0.226881
TCONS_00194208	0.213554	0	12.1192	0.0051523	0.226881
TCONS_00054712	0.084778	0	9.53697	0.00517362	0.227423
TCONS_00299714	0.0877957	0	12.1816	0.00520059	0.228252
TCONS_00133436	0	0.243371	-9.22456	0.00520154	0.228252
TCONS_00138453	0	0.272128	-12.0913	0.00524212	0.229193
TCONS_00052161	0	0.190017	-7.07398	0.00526495	0.22976
TCONS_00167036	0.19518	0	12.0781	0.00530532	0.229822
TCONS_00197322	0	0.133304	-12.0691	0.00530997	0.229822
TCONS_00208270	0	0.143795	-11.9708	0.00531024	0.229822
TCONS_00018169	0.0899667	0	12.0614	0.00534273	0.230442
TCONS_00018086	0.227824	0	12.0642	0.00534286	0.230442
TCONS_00199803	0.182645	0	12.0601	0.00535134	0.230611
TCONS_00030198	0.104806	0	12.0574	0.00536771	0.230922
TCONS_00281713	0.217406	0	9.74252	0.00538567	0.231327
TCONS_00175649	0.107291	0	12.056	0.0053863	0.231327
TCONS_00235113	0.0386367	0	12.0508	0.00540898	0.231512
TCONS_00102102	0	0.558304	-12.0333	0.0054515	0.232936
TCONS_00012092	0	0.117734	-12.0309	0.0054622	0.233196
TCONS_00295510	0.0691563	0	9.16139	0.00548603	0.233817
TCONS_00253834	0.150696	0	12.1055	0.00551967	0.234656
ENSOART00000027623	0.0499643	0	7.06772	0.00555512	0.235567
TCONS_00012940	0.142945	0	9.3033	0.00558239	0.235732
TCONS_00313260	0.365563	0	11.9837	0.0056267	0.236991
TCONS_00037147	0	0.149802	-11.7909	0.005636	0.236991
TCONS_00111291	0	0.107139	-9.61199	0.00570335	0.238444
TCONS_00165428	0.143777	0	9.28298	0.00574921	0.239186
TCONS_00212981	0.219503	0	9.23041	0.00575432	0.239186
TCONS_00010708	0	0.094312	-11.7607	0.00576688	0.239314
TCONS_00085649	0.165784	0	11.9392	0.00581713	0.241002
TCONS_00005003	0.113285	0	9.25278	0.00583788	0.241242
TCONS_00311758	0	0.109892	-11.8216	0.00587784	0.242521
TCONS_00221792	0.062678	0	9.13749	0.00589105	0.242867
TCONS_00092552	0.0812487	0	12.0028	0.005896	0.242873
TCONS_00184859	0.122119	0	9.38161	0.00595615	0.244352
TCONS_00087297	0.087934	0	11.9091	0.005969	0.24466
TCONS_00232155	3.95718	0	10.9465	0.00603064	0.24578
TCONS_00310067	0	0.141802	-11.783	0.00604733	0.24578
TCONS_00049863	0.133516	0	11.8759	0.00604762	0.24578
TCONS_00281518	0	0.0696573	-9.15267	0.00605432	0.24578
TCONS_00146191	0	0.232397	-6.94349	0.00607572	0.246252
TCONS_00171520	0.138405	0	11.8647	0.00608549	0.24645
TCONS_00311516	0.155266	0	11.8428	0.00615635	0.247728
TCONS_00279441	0	0.08615	-11.6282	0.00623813	0.249624
TCONS_00155739	0.0423727	0	7.01359	0.00626661	0.250565
TCONS_00108361	0.193351	0	11.7993	0.00635354	0.252986
TCONS_00056929	0.140967	0	7.00789	0.00635662	0.252986
TCONS_00297385	0.00782633	1.60593	-7.54996	0.00636227	0.252986
TCONS_00212858	0.13517	0	9.18041	0.0063788	0.25336
TCONS_00285971	0.0463153	0	11.7906	0.00639244	0.253585
TCONS_00092944	0	0.155746	-11.7821	0.00642794	0.254593
TCONS_00168149	0.255461	0	11.7733	0.00646317	0.255503
TCONS_00009004	0	0.0897997	-11.7662	0.00649372	0.25604
TCONS_00306895	0.224469	0	9.0358	0.00655815	0.257623
TCONS_00174403	0.00962867	0.593885	-5.848	0.00656064	0.257623
TCONS_00096223	0.072686	0	9.34771	0.00663794	0.259044
TCONS_00210977	0.214178	0	11.726	0.00666848	0.259354
TCONS_00132313	0	0.143926	-11.6145	0.00667432	0.259354
TCONS_00033506	0.099998	0	11.7209	0.00669248	0.259354
TCONS_00293034	0	0.482212	-8.87304	0.00669486	0.259354
TCONS_00127824	0	0.085837	-11.5151	0.00671468	0.259354
TCONS_00287235	0.107693	0	11.715	0.0067199	0.259354
TCONS_00007750	0.133314	0	11.6978	0.00674153	0.259518
TCONS_00247351	0.147061	0	11.7064	0.00674436	0.259518
TCONS_00092520	0.103482	0	9.04151	0.00676001	0.259518
TCONS_00159148	0.155599	0	9.10975	0.00678278	0.259869
ENSOART00000028141	0.061047	0	9.00846	0.00681434	0.260287
TCONS_00257962	0.154958	0.000633333	7.69732	0.00684355	0.261205
TCONS_00194218	0.111268	0	10.5083	0.00691815	0.263057
TCONS_00004047	0	0.0664027	-11.653	0.00693082	0.263142
TCONS_00011354	0.10182	0	11.647	0.00697588	0.264094
TCONS_00108306	0	0.121591	-11.4597	0.0069821	0.264094
TCONS_00125159	0.100449	0	9.12455	0.00700799	0.264478
TCONS_00245457	0.0917533	0	11.6263	0.00706176	0.265729
TCONS_00203525	0	0.250195	-8.92015	0.00706749	0.265729
TCONS_00112113	0	0.086961	-11.4188	0.00711979	0.266503
TCONS_00226890	0.0967577	0	11.7091	0.00714366	0.267
TCONS_00256015	0.0912527	0	11.6053	0.00718618	0.267795
TCONS_00302822	0	0.113523	-11.4979	0.00723124	0.268885
TCONS_00276693	0.0986343	0	8.79136	0.00723894	0.268966
TCONS_00258623	0	0.397953	-8.89447	0.00727256	0.269801
TCONS_00120322	0.110199	0	11.5859	0.00727747	0.269801
TCONS_00022987	0.0999023	0	11.5794	0.00730359	0.270372
TCONS_00144992	0.10706	0	11.5662	0.0073677	0.271748
TCONS_00311800	0.080392	0	11.5615	0.00738246	0.272093
TCONS_00195133	0.044565	0	11.5579	0.00740595	0.27276
TCONS_00139436	0	0.187738	-11.5386	0.00747246	0.274049
TCONS_00018239	0.293865	0.00199467	6.84315	0.00747449	0.274049
TCONS_00023433	0.0876487	0	11.5299	0.00752273	0.275251
TCONS_00173378	0.325325	0	7.18899	0.00754155	0.275275
TCONS_00033584	0.169712	0	11.5212	0.00756191	0.27556
TCONS_00274117	0.099363	0	8.91004	0.007576	0.27556
TCONS_00208660	0.233383	0	8.7514	0.00757675	0.27556
TCONS_00174460	0.0712933	0	8.80518	0.00757727	0.27556
TCONS_00264003	0.175172	0	6.8481	0.00759625	0.27556
TCONS_00077231	0.366452	0	11.5102	0.00759685	0.27556
TCONS_00280349	0	0.0916253	-11.3053	0.00766657	0.277096
TCONS_00239942	0	0.151666	-11.4954	0.00767636	0.277251
TCONS_00106316	0.299351	0	8.91772	0.0076878	0.277267
TCONS_00272443	0.117901	0	8.94331	0.00770324	0.277625
TCONS_00257134	0.193842	0	11.4807	0.0077551	0.278896
TCONS_00084383	0.135006	0	11.4767	0.00776817	0.279167
TCONS_00048957	0	0.338854	-11.4671	0.0078294	0.280391
TCONS_00238900	0.092731	0	11.4668	0.00784648	0.280391
TCONS_00264625	0.0657507	0	8.77817	0.00785048	0.280391
TCONS_00029561	0	0.197759	-11.4581	0.00788544	0.280614
TCONS_00191325	0	0.672261	-8.6607	0.00792491	0.281169
ENSOART00000027783	0.116017	0.000837667	6.10443	0.00793834	0.281266
TCONS_00110378	0.33828	0.00479467	5.8316	0.00798279	0.281266
TCONS_00149749	0.0968083	0	11.5192	0.00801938	0.281697
TCONS_00040424	0	0.210931	-8.58885	0.00802295	0.281697
TCONS_00023097	0.104364	0	11.4151	0.00805818	0.282541
TCONS_00113870	0.0921543	0	9.11097	0.00808068	0.282829
TCONS_00155432	0.0828143	0	7.09619	0.00808193	0.282829
TCONS_00113126	0.13148	0	8.66654	0.00808323	0.282829
TCONS_00071360	0	0.0887153	-11.2221	0.00810467	0.283186
TCONS_00047606	0	0.128921	-11.219	0.0081138	0.283309
TCONS_00221026	0.0904663	0	11.3974	0.00814672	0.284026
TCONS_00256596	0.12777	0	11.3836	0.00822594	0.285839
TCONS_00243259	0.107974	0	11.478	0.00824058	0.28615
TCONS_00250244	0	0.068016	-8.50973	0.0083762	0.289068
TCONS_00280605	0	0.178693	-7.21225	0.00840504	0.289666
TCONS_00239333	0	0.093969	-11.1306	0.00843215	0.290259
TCONS_00301058	0	0.135018	-11.1204	0.00846961	0.290502
TCONS_00231984	0.084999	0	11.3432	0.00847987	0.290656
TCONS_00253831	0.073987	0	11.3365	0.00849414	0.290756
TCONS_00222065	0.0940017	0	11.3365	0.00849433	0.290756
TCONS_00008537	0.122954	0	11.4066	0.00859185	0.292703
TCONS_00204651	0.115259	0	11.3041	0.00866194	0.294008
TCONS_00215606	0.0852113	0	11.3063	0.00867399	0.294008
TCONS_00247517	0.0656147	6.53333e-05	7.61509	0.0086768	0.294008
TCONS_00299507	0.135717	0	8.79349	0.00874253	0.295232
TCONS_00248146	0.210017	0	11.2732	0.00880913	0.295232
TCONS_00024434	0.11918	0	8.75222	0.00881022	0.295232
TCONS_00030702	0	0.128213	-11.2722	0.00881329	0.295232
TCONS_00257766	0.166299	0	11.372	0.00881356	0.295232
TCONS_00028289	0	0.0931893	-8.56828	0.00882418	0.295232
TCONS_00282940	0.0423667	0	8.57451	0.00892302	0.297946
TCONS_00217356	0	0.166288	-6.60421	0.00895771	0.298539
TCONS_00150952	0.091553	0	8.92537	0.00898787	0.299235
TCONS_00224332	0	0.117097	-11.2412	0.00899376	0.299235
TCONS_00091709	0.0523593	0.896717	-4.07122	0.00899723	0.299235
TCONS_00023368	0.0899063	0	11.2364	0.00904781	0.299928
TCONS_00253297	0.139849	0	11.2298	0.00909839	0.300814
TCONS_00143827	0.179598	0	11.2274	0.00911428	0.300944
TCONS_00171023	0.0927237	0	11.2238	0.00912606	0.301136
TCONS_00162126	0	0.44316	-10.9813	0.00915674	0.301482
TCONS_00201548	0.0939483	0	11.2142	0.00919152	0.301482
TCONS_00230408	0.0893033	0	11.2106	0.00921049	0.301482
TCONS_00262272	0	0.0932857	-10.9624	0.00922624	0.301482
TCONS_00017532	0.139635	0	11.1887	0.00933286	0.303324
TCONS_00007972	0.209645	0	11.1887	0.00933334	0.303324
TCONS_00014319	0	0.203588	-8.42001	0.00933675	0.303324
TCONS_00221334	0.0905557	0	11.1552	0.00939302	0.303551
TCONS_00004465	0.0974357	0	11.1614	0.0093933	0.303551
TCONS_00309282	1.24068	0.00663133	7.38654	0.009415	0.303908
TCONS_00093337	0.0696367	0	11.1438	0.00946153	0.304572
TCONS_00253529	0.112374	0	11.117	0.00956942	0.305954
TCONS_00313195	0	0.114338	-11.004	0.00960711	0.306114
TCONS_00306637	0.172964	0	8.6512	0.00961566	0.306114
ENSOART00000028980	0.0339377	0	6.70984	0.00961864	0.306114
TCONS_00132269	0.09304	0	11.0942	0.00964115	0.30635
TCONS_00113135	0.0854373	0	11.0976	0.00965245	0.30635
TCONS_00127128	0.154162	0	11.091	0.00965938	0.30635
TCONS_00078228	0.0937793	0	8.42604	0.00968981	0.306492
TCONS_00109389	0.166179	0	11.0818	0.00969566	0.306492
TCONS_00285990	0.100161	0	11.2156	0.00972262	0.307044
TCONS_00106549	0.47945	0	8.56051	0.00973326	0.307103
TCONS_00290696	0	0.103859	-11.0729	0.00974258	0.307154
TCONS_00007102	0	0.129846	-11.0705	0.00974705	0.307154
TCONS_00203378	0.114966	0	11.0712	0.00979138	0.308312
TCONS_00310764	0.093316	0	11.0605	0.00982766	0.308649
TCONS_00151560	0.128494	0	11.0583	0.00984668	0.308649
TCONS_00085612	0.122871	0	8.40551	0.00985867	0.308649
TCONS_00237735	0.104492	0	8.32207	0.00991429	0.308649
TCONS_00146983	0.082665	0	11.0444	0.00991556	0.308649
TCONS_00155522	0.29488	0	11.0484	0.00992206	0.308649
TCONS_00003332	0.135359	0	11.0335	0.00999451	0.309916
TCONS_00256147	0.102972	0	11.0253	0.0100449	0.310923
TCONS_00128569	0.148103	0	11.0225	0.0100765	0.311202
TCONS_00314217	0.0843023	0	11.0156	0.0101151	0.311647
TCONS_00013019	0.209241	0	8.19779	0.0101183	0.311647
TCONS_00271318	0.114023	0	11.0101	0.0101572	0.31173
TCONS_00145607	0.101237	0	8.57377	0.0101953	0.312195
ENSOART00000027104	0.0378807	0	8.29272	0.0102119	0.312195
TCONS_00062539	0	0.136837	-8.1869	0.0102263	0.312195
TCONS_00213545	0.0910733	0	10.9989	0.0102341	0.312195
ENSOART00000027811	0.326385	0	10.9989	0.0102345	0.312195
TCONS_00042369	0.137297	0	8.36291	0.010244	0.312195
TCONS_00247914	0.11883	0	10.9947	0.0102457	0.312195
TCONS_00102479	0.146187	0	8.2243	0.0102538	0.312195
TCONS_00283228	0.356234	0	8.29165	0.0102617	0.312249
TCONS_00227047	0.057988	0	11.0794	0.0102962	0.31273
TCONS_00274312	0.116292	0	10.9578	0.0103899	0.314254
TCONS_00303111	0.108779	0	8.17252	0.0104076	0.31441
TCONS_00036776	0.182839	0	11.0401	0.0105006	0.315762
TCONS_00275296	0.0805013	0	10.9331	0.0105031	0.315762
TCONS_00224953	0.079707	0	10.9331	0.0105087	0.315762
TCONS_00289941	0.0690423	0	10.9243	0.0105563	0.316626
TCONS_00307442	0	0.0973387	-10.6713	0.0105741	0.316972
ENSOART00000027170	0.0761133	0	9.00212	0.0105983	0.317132
TCONS_00102855	0.0834473	0	10.9174	0.010625	0.317733
TCONS_00040246	0	0.173325	-10.8071	0.0106532	0.318019
TCONS_00311089	0	0.120282	-10.8956	0.0107477	0.319931
TCONS_00033247	0.147713	0	10.9052	0.0107553	0.319931
TCONS_00208888	0	0.0838297	-10.6169	0.0107679	0.320116
TCONS_00056538	0	0.137278	-10.8742	0.0108602	0.322041
TCONS_00168992	0.396786	0.00350833	6.50513	0.0109297	0.32321
TCONS_00293023	0.250944	0	8.32606	0.0109423	0.323394
TCONS_00136909	0.111807	0	10.8569	0.0109723	0.323902
TCONS_00181486	0.149529	0	10.8441	0.0110445	0.325412
TCONS_00215383	0	0.073777	-7.95027	0.0110463	0.325412
TCONS_00244770	0.173183	0	10.9471	0.0110493	0.325412
TCONS_00129807	0.114899	0	10.8378	0.0111157	0.326987
TCONS_00113141	0.10289	0	10.9291	0.0111664	0.327904
TCONS_00226114	0.165621	0	10.8221	0.0112142	0.329116
TCONS_00142202	0.124441	0	10.8183	0.0112622	0.329556
TCONS_00096565	0	0.207809	-10.6555	0.011273	0.329556
TCONS_00216127	0.0805967	0	10.8158	0.0112764	0.329556
TCONS_00079183	0	0.0927687	-10.7939	0.0112815	0.329556
TCONS_00295558	0	0.112814	-10.6164	0.0114318	0.331442
TCONS_00306496	0.101819	0	10.769	0.0114323	0.331442
TCONS_00301248	0	0.0713443	-7.96226	0.0114493	0.331442
TCONS_00193357	0.182496	0	10.8807	0.0114524	0.331442
TCONS_00252580	0	0.0797493	-8.15073	0.0114763	0.331442
TCONS_00302815	0.0951507	0	10.7575	0.0115038	0.331811
TCONS_00063930	0.0872067	0	8.05209	0.0115073	0.331811
TCONS_00098126	0.070951	0	10.7458	0.0115364	0.331811
TCONS_00293031	0.223415	0	8.0459	0.011584	0.3328
TCONS_00282128	0	0.157185	-10.582	0.0116042	0.333191
TCONS_00089044	0.193656	0	10.7206	0.0116528	0.333454
TCONS_00096222	0	0.187718	-10.7118	0.0116717	0.333454
TCONS_00172620	0	0.0987433	-6.37219	0.0116825	0.333454
TCONS_00056706	0	0.180375	-8.06701	0.0116873	0.333454
TCONS_00043210	0.398898	0	10.7139	0.0116915	0.333454
TCONS_00076805	0	0.148567	-10.4483	0.0117059	0.333454
TCONS_00058909	0.0829717	0	10.7053	0.0117217	0.333715
TCONS_00206573	0.125781	0	10.6855	0.0117732	0.33457
TCONS_00277778	0.124418	0	8.21244	0.011777	0.33457
TCONS_00210942	0.157371	0	8.16613	0.0117783	0.33457
TCONS_00017499	0	0.0940527	-10.5258	0.0119072	0.33668
TCONS_00211955	0	0.138262	-10.6533	0.0119127	0.33668
TCONS_00016595	0.104015	0	10.6587	0.0119275	0.33682
TCONS_00179069	0.0869377	0	10.6547	0.0119467	0.337074
TCONS_00018090	0.137746	0	10.6476	0.0119551	0.337123
TCONS_00129274	0.0686297	0	10.6422	0.0119634	0.337169
TCONS_00306108	0.349459	0	10.6511	0.0119739	0.337175
TCONS_00033464	0.131108	0	10.6529	0.011977	0.337175
TCONS_00170581	0.151563	0	10.6278	0.0120514	0.33865
TCONS_00264919	0.0923657	0	10.6271	0.0120563	0.33865
TCONS_00065748	0.151889	0	10.6206	0.0120903	0.339418
TCONS_00134268	0.171599	0	10.606	0.0121639	0.340534
TCONS_00215338	0	0.120949	-10.4705	0.0122331	0.341714
TCONS_00187834	0.200092	0	7.87356	0.0122452	0.341863
TCONS_00226305	0.0861713	0	10.5729	0.0123701	0.343845
TCONS_00164384	0	0.110507	-10.3298	0.0123827	0.343845
TCONS_00016397	0.0899027	0	10.5669	0.0123844	0.343845
ENSOART00000027575	0.0689167	0	8.36058	0.0124492	0.344506
TCONS_00116001	0.0531563	0	7.93863	0.012482	0.344844
TCONS_00271388	0	0.12216	-10.306	0.0125105	0.345253
TCONS_00003288	0.164684	0	10.5416	0.0125635	0.346427
TCONS_00303178	0	0.214723	-10.5287	0.0125736	0.346427
TCONS_00279719	0.0631857	0	10.5131	0.0126412	0.346814
TCONS_00004050	0.00189633	0.0920287	-5.60789	0.0126592	0.346824
TCONS_00240466	0.078639	0	10.5032	0.0127457	0.348559
TCONS_00132307	0.0882063	0	10.5032	0.0127478	0.348559
TCONS_00286896	0.150203	0	8.0587	0.0127664	0.34859
TCONS_00287518	0.128907	0	8.45712	0.0127687	0.34859
TCONS_00157533	0.118283	0	10.5013	0.0127801	0.348687
TCONS_00284813	0.000475667	0.0987533	-7.63326	0.0128267	0.34939
TCONS_00073620	0	0.084448	-6.52756	0.0128646	0.349857
TCONS_00149394	0.599315	0.0427127	3.85956	0.0129487	0.351379
TCONS_00024562	0	0.107962	-7.92884	0.0129838	0.351754
TCONS_00267101	0.0794557	0	10.4592	0.0130382	0.352518
TCONS_00100097	0.05898	0	10.4632	0.0130394	0.352518
TCONS_00097175	0.177755	0	10.4531	0.0130713	0.352872
TCONS_00205905	0.182216	0	10.4469	0.0131433	0.354187
TCONS_00096213	0.23152	0.00457967	5.51108	0.013197	0.354948
TCONS_00001237	0.146092	0	10.4346	0.0132248	0.355433
TCONS_00293027	0.196778	0	7.82618	0.013248	0.355604
TCONS_00181032	0.089374	0	10.4179	0.0132936	0.355652
TCONS_00036582	0.108317	0	10.5239	0.0133362	0.355652
TCONS_00176872	0	0.303947	-10.4072	0.0133369	0.355652
TCONS_00081345	0	0.212913	-10.4072	0.0133451	0.355652
TCONS_00055093	0	0.191622	-10.4035	0.0133588	0.355652
TCONS_00087585	0.102377	0	10.5149	0.0133675	0.355652
TCONS_00140160	0.104487	0	10.4091	0.0133756	0.355652
TCONS_00148230	0.273593	0	8.12889	0.0133784	0.355652
TCONS_00188686	0.159468	0	8.24106	0.0133827	0.355652
TCONS_00233400	0.081743	0	10.4053	0.0133884	0.355652
TCONS_00277495	0	0.0733403	-10.1942	0.0134168	0.355957
TCONS_00251508	0.0963177	0	10.3892	0.0135191	0.357812
TCONS_00208843	0.081915	0	10.3798	0.013595	0.35838
TCONS_00083896	0	0.106782	-10.1714	0.0135967	0.35838
TCONS_00203733	0	0.0977277	-10.1681	0.0136045	0.35838
TCONS_00258596	0.167155	0	7.92365	0.0136246	0.358534
TCONS_00206794	0	0.0745743	-10.1582	0.0136382	0.358706
TCONS_00204030	0.0813747	0	10.3587	0.0137208	0.36064
TCONS_00146928	0.137552	0	10.356	0.0137592	0.360916
TCONS_00307163	0.0484723	0	6.60235	0.0138032	0.361311
TCONS_00084096	0.141619	0	6.53504	0.0138089	0.361311
TCONS_00083130	0	0.032067	-10.1179	0.0138444	0.362051
TCONS_00284648	0	0.0548517	-7.75245	0.0138837	0.362514
TCONS_00254109	0	0.11874	-10.3069	0.0139856	0.364987
TCONS_00274317	0.160284	0	10.3026	0.0140317	0.365624
TCONS_00234236	0.126872	0	10.3038	0.0140318	0.365624
TCONS_00004172	0	0.0478093	-10.3029	0.0140485	0.36587
TCONS_00028689	0.118383	0	7.84904	0.0140871	0.366498
TCONS_00276370	0	0.104977	-7.74057	0.0140988	0.366612
TCONS_00054335	0.279978	0	7.74695	0.0141268	0.366963
TCONS_00024821	0.0844327	0	10.2958	0.0141562	0.367304
TCONS_00121495	0.22628	0	10.2843	0.0142081	0.367747
TCONS_00306928	0	0.100511	-10.1836	0.0142645	0.368639
TCONS_00098992	0.0790787	0	10.2797	0.0142967	0.368724
TCONS_00120852	0	0.319927	-10.0409	0.0143478	0.369048
TCONS_00069338	0.0816583	0	10.2705	0.0143586	0.369048
TCONS_00075212	0	0.072428	-7.61298	0.0143607	0.369048
TCONS_00230659	0.140199	0	10.2705	0.0143608	0.369048
TCONS_00036519	0.106304	0	10.2612	0.0144409	0.369976
TCONS_00169581	0	0.111087	-10.1409	0.0145181	0.371308
TCONS_00051499	0.144774	0	7.32966	0.0145224	0.371308
TCONS_00004517	0.0585523	0	7.71564	0.0145408	0.371551
TCONS_00016290	0.095922	0	10.2384	0.0146312	0.372954
TCONS_00211105	0.291574	0	10.2328	0.0146565	0.373411
TCONS_00168825	0.889653	0.06495	3.7276	0.0147054	0.374469
TCONS_00281830	0.173346	0	10.221	0.0147591	0.375456
TCONS_00019234	0.153798	0	10.1993	0.0149714	0.379558
TCONS_00004057	0.293713	0.012301	4.19	0.0150051	0.379988
TCONS_00294900	0	0.305497	-10.0641	0.0150571	0.38053
TCONS_00051508	0	0.142538	-9.93276	0.0150681	0.38053
TCONS_00192559	0	0.0813543	-9.925	0.0151396	0.38167
TCONS_00089780	0	0.157169	-7.79709	0.0151552	0.381681
TCONS_00053118	0.103403	0	10.1747	0.0151748	0.381806
TCONS_00044262	0.0858527	0	10.1722	0.0151972	0.381806
TCONS_00144309	0.073056	0	10.167	0.0152131	0.381806
TCONS_00130046	0.0849113	0	10.167	0.0152132	0.381806
TCONS_00165188	0.360037	0	10.1269	0.0154525	0.386657
TCONS_00020972	0.152106	0	10.1115	0.0155229	0.387841
TCONS_00277151	0.0985627	1.73333e-05	6.94717	0.0156446	0.390109
TCONS_00122788	0.10172	0	10.0932	0.0156759	0.390311
TCONS_00217281	0	0.204322	-6.24338	0.0157535	0.391277
TCONS_00183860	0.0833807	0	7.61979	0.0158096	0.391898
TCONS_00268596	0.0521007	0	10.184	0.0159146	0.393918
TCONS_00101713	0.159856	0	10.0511	0.0160173	0.395972
TCONS_00212796	0.178271	0	10.0507	0.0160289	0.395972
TCONS_00256791	0	0.0578353	-10.0304	0.016047	0.396046
TCONS_00147414	0.0565383	0	10.1572	0.0160847	0.396573
TCONS_00100216	0.227273	0	7.58501	0.0161094	0.396987
TCONS_00260726	0	0.0711573	-9.91084	0.0161576	0.397785
TCONS_00286007	0	0.134731	-9.90622	0.0161733	0.397785
TCONS_00053292	0.12377	0	7.87046	0.0162102	0.3983
TCONS_00195632	0.070115	0.975522	-3.85232	0.0162304	0.3983
TCONS_00004511	0.134788	0	10.0096	0.0162568	0.3983
TCONS_00017509	0.110933	0	10.0096	0.0162571	0.3983
TCONS_00052027	0.213837	0	10.126	0.0162749	0.398341
TCONS_00223233	0.134516	0.00252067	5.3797	0.0163474	0.399257
TCONS_00286810	0.164222	0	9.96166	0.0166075	0.403778
TCONS_00308779	0.0504667	0	9.95879	0.016641	0.403778
TCONS_00028440	0.060472	0	9.95879	0.0166412	0.403778
TCONS_00190948	0	0.0906727	-9.70683	0.016698	0.404766
TCONS_00202398	0.140963	0	9.93852	0.0167365	0.405505
TCONS_00195828	3.33333e-07	0.148246	-7.95764	0.0167628	0.405764
ENSOART00000028658	0.00673933	0.287105	-5.23156	0.0168086	0.406322
TCONS_00128106	0.134728	0	9.92974	0.0168105	0.406322
TCONS_00252185	0.152653	0	9.92386	0.0168833	0.407172
TCONS_00137981	0.0838867	0	7.48988	0.0168841	0.407172
TCONS_00297693	0.131922	0	7.45273	0.0169104	0.407369
TCONS_00004127	0.086269	0	9.91796	0.0169481	0.408082
TCONS_00116833	0.144784	0	9.91203	0.0170169	0.408915
TCONS_00158711	0	0.11327	-7.41706	0.0170278	0.408915
TCONS_00226842	0.0247933	0	9.90906	0.0170506	0.408932
TCONS_00274993	0.0276493	0	9.90309	0.0171483	0.410252
TCONS_00276064	0	0.185837	-7.48228	0.0171529	0.410252
TCONS_00066110	0.229321	0	9.9001	0.0171684	0.410252
TCONS_00161357	0.388166	0	9.8941	0.0171864	0.410487
TCONS_00054711	0.112259	0	9.99366	0.0173163	0.413003
TCONS_00162129	0.164716	0	9.86142	0.0174149	0.414127
TCONS_00030125	0.122833	0	8.9327	0.0174165	0.414127
TCONS_00091488	0.088401	0	9.85052	0.0174278	0.414127
TCONS_00198324	0.0794307	0	9.85755	0.017448	0.414127
TCONS_00308097	0.146018	0	9.9497	0.0175338	0.414854
TCONS_00204199	0.234057	0	8.78425	0.0175609	0.4153
TCONS_00088753	0.117266	0	9.82636	0.0176801	0.41714
TCONS_00115967	0	0.116167	-9.82261	0.0176906	0.417167
TCONS_00261582	0.00381333	0.154308	-5.54713	0.0176977	0.417167
TCONS_00004104	0.161803	0	7.4218	0.0177198	0.417393
TCONS_00005464	0	0.128772	-9.69177	0.0177488	0.417784
TCONS_00189346	0.093214	0	9.81731	0.0177642	0.417951
TCONS_00007276	0.105045	0	9.8023	0.0179127	0.419401
TCONS_00018880	0.084036	0	9.79474	0.0179165	0.419401
TCONS_00022467	0.078624	0	9.79771	0.0179702	0.419623
TCONS_00267288	0.19148	5.8e-05	6.73624	0.0179934	0.419623
TCONS_00194222	0	0.0375147	-9.77142	0.0180179	0.420002
TCONS_00220647	0.101609	0	9.7586	0.0181207	0.421266
TCONS_00280382	0.0970377	0	7.44275	0.018126	0.421266
TCONS_00244676	0.0601247	0	9.7602	0.0181307	0.421266
TCONS_00226317	0.097657	0	9.87174	0.018266	0.423693
TCONS_00006867	0	0.104158	-9.63698	0.0182899	0.423794
TCONS_00075659	0	0.192686	-7.59052	0.0184794	0.426618
TCONS_00053343	0.0946763	0	9.715	0.0185209	0.427068
TCONS_00138255	0.157968	0	7.56017	0.0185367	0.427068
TCONS_00295188	0	0.445537	-9.70629	0.0185645	0.427185
TCONS_00183784	0.0860053	0	9.70818	0.0185786	0.427185
TCONS_00289161	0.0225113	0	9.70881	0.0186052	0.427368
TCONS_00017400	0.106835	0	9.70132	0.0186593	0.428027
TCONS_00263119	0.0930337	0	9.69097	0.0187324	0.429124
TCONS_00210403	0	0.0259913	-9.48709	0.0187359	0.429124
TCONS_00216994	0	0.227922	-9.68186	0.0188197	0.43053
TCONS_00070278	0	0.02125	-9.58002	0.0188655	0.431163
TCONS_00033577	0.118004	0	9.67004	0.0189368	0.43186
TCONS_00215539	0.144337	0	9.67355	0.0189378	0.43186
TCONS_00234702	0.0323527	0	9.67355	0.0189463	0.43186
TCONS_00152867	0	0.0646017	-9.56835	0.0189575	0.431878
TCONS_00255480	0.0219003	0	9.66384	0.0190404	0.432967
TCONS_00073823	0	0.202741	-9.66326	0.0190464	0.432967
TCONS_00143357	0.0638583	0	9.65947	0.0190833	0.433596
TCONS_00240375	0	0.118487	-9.657	0.0191277	0.434227
TCONS_00042176	0.123757	0	7.31713	0.0191477	0.434486
TCONS_00122342	0.146561	0	7.40124	0.0191797	0.43482
TCONS_00306338	0.0895203	0	9.64881	0.019246	0.435736
TCONS_00002819	0.225335	0	9.64166	0.0192771	0.436059
TCONS_00183460	0.0290343	0	9.63088	0.0193494	0.437246
TCONS_00234234	0	0.0641243	-9.41129	0.019454	0.439064
TCONS_00136929	0	0.0297717	-9.50856	0.0194711	0.439254
TCONS_00064997	0.0827877	0	9.62001	0.0194869	0.439255
TCONS_00053602	0.0368613	0	9.71773	0.0194886	0.439255
TCONS_00036925	0.10679	0	9.61271	0.0195475	0.44012
ENSOART00000028992	0	0.013503	-7.24264	0.0196795	0.44257
TCONS_00121355	0.204658	0	9.59147	0.0198017	0.444456
TCONS_00126243	0.0806023	0	9.59061	0.0198481	0.444971
TCONS_00222568	0	0.253426	-7.54268	0.0198591	0.44502
TCONS_00247105	0.00831733	0.131723	-4.01606	0.0199559	0.446593
TCONS_00257213	0.00841533	0	9.56817	0.0200151	0.447427
TCONS_00183620	0	0.107262	-9.36036	0.0200278	0.447427
TCONS_00043066	0	0.045332	-9.36036	0.0200286	0.447427
TCONS_00291530	0.100818	0	7.33186	0.0200882	0.44836
TCONS_00228894	0.0527073	0	9.55612	0.0201026	0.448483
TCONS_00035816	0.02984	0	9.5492	0.020224	0.450648
TCONS_00142370	0.0681247	0	9.54537	0.0202264	0.450648
TCONS_00043610	0	0.102523	-9.43338	0.0202596	0.450988
TCONS_00292808	0.160668	0.00359133	5.05142	0.020317	0.451669
TCONS_00139459	0.0912183	0	9.53811	0.020326	0.451669
TCONS_00092358	0	0.133333	-9.51899	0.020434	0.453395
TCONS_00307345	0.124962	0	9.52446	0.0204484	0.453395
TCONS_00017965	0.0898773	0	9.52609	0.0204648	0.453395
TCONS_00279720	0.0278563	0	9.51988	0.0204989	0.453729
TCONS_00198886	0	0.0680597	-7.11564	0.0205573	0.454406
TCONS_00037610	0.0795733	0	9.51048	0.0205958	0.455058
TCONS_00205283	0.096613	0	7.12083	0.020662	0.455322
TCONS_00077215	0.0535197	0	9.59752	0.0208042	0.457656
TCONS_00217114	0.0470493	0	9.49073	0.0208241	0.457893
TCONS_00094327	0	0.041092	-9.46989	0.020882	0.458767
TCONS_00130253	0.02207	0	9.48275	0.0208948	0.45881
TCONS_00158181	0.269423	5.7e-05	6.76696	0.0211362	0.462439
TCONS_00102783	0.0328527	0	9.44219	0.021177	0.46272
TCONS_00274301	0.023826	0	9.44454	0.0211954	0.462829
TCONS_00159615	0.184379	0	9.4397	0.0213219	0.464762
TCONS_00145171	0.100457	0	9.42564	0.0214281	0.466444
TCONS_00218003	0	0.129889	-9.24033	0.021435	0.466444
TCONS_00298809	0.291018	0	7.12404	0.0214812	0.467248
TCONS_00110452	0.0625947	0	9.4131	0.0215122	0.467721
TCONS_00143571	0.154248	0	9.52747	0.0215454	0.46824
TCONS_00014237	0	0.090409	-9.23405	0.0215558	0.468265
TCONS_00127679	0.182021	0	9.39537	0.0217225	0.470352
TCONS_00307037	0	0.0957323	-9.22143	0.0217265	0.470352
TCONS_00289807	0	0.387782	-7.10304	0.021792	0.471182
TCONS_00145257	0	0.110097	-9.29865	0.0218022	0.471182
TCONS_00050776	0.0719747	0	7.12119	0.0218253	0.47148
TCONS_00144804	0	0.039163	-9.29157	0.021884	0.472343
TCONS_00217181	0.057404	0	9.49112	0.0219029	0.472351
TCONS_00132074	0	0.0916197	-9.20228	0.0219603	0.473179
TCONS_00224750	0	0.139577	-9.38162	0.0220328	0.47393
TCONS_00184771	0	0.122646	-9.18287	0.0221612	0.475417
TCONS_00264304	0	0.0648547	-9.17634	0.0221773	0.475417
ENSOART00000027211	0	0.128469	-6.9554	0.0222981	0.477195
TCONS_00169905	0	0.0595817	-9.35095	0.0223193	0.477445
TCONS_00130672	0.1194	0	7.06998	0.0223654	0.478027
TCONS_00293036	0	0.112508	-6.90373	0.022416	0.478782
TCONS_00075840	0.148538	0	9.42844	0.0225866	0.481529
TCONS_00177073	0.270401	0	9.32214	0.0226564	0.482261
TCONS_00003643	0	0.196008	-9.22626	0.022787	0.484137
TCONS_00221413	0	0.166706	-9.12303	0.0228565	0.484823
TCONS_00252773	0	0.160842	-9.21881	0.0228801	0.484974
TCONS_00070479	0.107334	0	9.29708	0.0229781	0.48638
TCONS_00126150	0.0946343	0	9.27672	0.0232232	0.49095
TCONS_00082448	0.101262	0	9.27672	0.0232415	0.491129
TCONS_00238522	0.106666	0	9.2721	0.0233384	0.49194
TCONS_00213217	0.13008	0.000898667	6.05727	0.0234466	0.493221
TCONS_00139894	0.0880293	0	7.03718	0.0234853	0.493799
TCONS_00045095	0.586678	0.016826	4.95959	0.0237172	0.497088
TCONS_00282273	0	0.16963	-9.0606	0.0238097	0.498108
TCONS_00272011	0.139768	0	9.23695	0.0238169	0.498108
TCONS_00139168	0.143704	0	6.98648	0.0238286	0.498108
TCONS_00195970	0	0.0503457	-6.79967	0.0239138	0.499213
TCONS_00290237	0.123273	0	6.98121	0.0239554	0.499674
TCONS_00279317	0	0.222954	-9.05349	0.0239772	0.499765
TCONS_00214183	0.05951	0	9.22574	0.0240646	0.500839
TCONS_00064458	0.100323	0	9.22026	0.0241076	0.500839
TCONS_00206869	0.0945057	0	9.21546	0.024204	0.5021
TCONS_00086691	0.0125957	0	9.29425	0.0242087	0.5021
TCONS_00025849	0.0260383	0	7.01175	0.0242767	0.502543
TCONS_00139038	0.093499	0	9.2058	0.0242999	0.502543
TCONS_00039156	0.176565	0.000777667	6.02544	0.0243272	0.502902
TCONS_00082270	0.066668	0	7.20395	0.0243889	0.503351
TCONS_00301655	0.025149	0	9.28012	0.024419	0.503766
TCONS_00280891	0	0.116744	-9.18702	0.0244947	0.504709
TCONS_00283081	0	0.374877	-5.98472	0.0245257	0.50496
TCONS_00295463	0.147493	0	6.02747	0.0245608	0.505451
TCONS_00103682	0.231106	0	9.1742	0.0246975	0.506955
TCONS_00182358	0.119975	4e-06	8.25103	0.0247252	0.507178
TCONS_00144917	0.133849	0	7.14122	0.0248073	0.508449
TCONS_00222465	0.211429	0.000110333	7.48933	0.0248268	0.508641
TCONS_00040742	0	0.118858	-9.00274	0.0249304	0.509935
TCONS_00230795	0.16946	0	9.15148	0.0250058	0.510182
TCONS_00298561	0	0.223013	-7.38555	0.0251131	0.511625
ENSOART00000027568	0.0288317	0	6.86775	0.0251348	0.511625
TCONS_00039065	0.00721033	0.438398	-5.42286	0.0251799	0.512129
TCONS_00284673	0	0.13411	-6.99507	0.0252603	0.513558
TCONS_00076051	0.074886	0	9.12096	0.0253127	0.514111
TCONS_00240626	0.003396	0.14177	-4.94193	0.0253858	0.514883
TCONS_00062924	0.289038	0.0111787	4.45393	0.0253867	0.514883
TCONS_00136524	0.000271333	0.0693673	-7.01084	0.0256812	0.519392
TCONS_00222290	0	0.0219487	-8.94246	0.0257149	0.519865
TCONS_00171707	0.11803	0	9.10249	0.0258354	0.521883
TCONS_00312136	0.0313467	0	9.09635	0.0259555	0.523369
TCONS_00166861	0.0425127	0	9.08979	0.0260123	0.523369
TCONS_00017712	0.08229	0	9.08453	0.0260403	0.523369
TCONS_00134497	0	0.137272	-9.08822	0.0260468	0.523369
TCONS_00051128	0	0.0583237	-9.08822	0.0260552	0.523369
TCONS_00033052	0.129775	0	9.07925	0.0260814	0.523369
TCONS_00203300	0	0.042323	-9.07889	0.0261207	0.523437
TCONS_00076458	3.03333e-05	0.119745	-6.17161	0.0261407	0.523437
TCONS_00292370	0.121247	0	9.06862	0.0263258	0.526516
TCONS_00192484	0.130406	0	9.05793	0.026421	0.528211
TCONS_00242201	0.12605	0	9.13062	0.0265631	0.53021
TCONS_00033494	0.0785933	0	9.04715	0.0266581	0.531475
TCONS_00280116	0.120999	0	9.04173	0.0267118	0.532335
TCONS_00116397	0.111787	0	9.03628	0.0268394	0.534033
TCONS_00044508	0.202217	0	6.69043	0.0268574	0.534182
TCONS_00121504	0.010883	0	9.03988	0.0268706	0.534234
TCONS_00019181	0	0.0227957	-9.04098	0.0268994	0.534538
TCONS_00305601	0	0.0237047	-8.84705	0.0269186	0.534555
TCONS_00293032	0.290716	0	9.03082	0.0269894	0.535326
TCONS_00049316	0	0.134257	-8.8138	0.0272323	0.539086
TCONS_00312141	0	0.101934	-8.80536	0.0273292	0.540548
TCONS_00023850	0.159119	0	9.0907	0.0273507	0.540548
TCONS_00076419	0.0476353	0	6.7369	0.0273598	0.540548
TCONS_00193641	0.504949	0.01894	4.398	0.0274142	0.541412
TCONS_00298639	0.177822	0	6.83351	0.0274908	0.542499
TCONS_00250229	1.89618	0.408949	2.1047	0.0275322	0.543104
TCONS_00108325	0	0.0779023	-8.99213	0.0277654	0.546421
TCONS_00233398	0	0.121815	-8.98216	0.0278839	0.54854
TCONS_00293029	0.0834487	0	6.71453	0.027937	0.548941
TCONS_00122978	0.0879693	0	8.96934	0.0281025	0.551548
TCONS_00092786	0	0.128042	-8.97212	0.0281301	0.551787
TCONS_00098492	0.291029	0	5.68722	0.028356	0.55535
TCONS_00124152	0.137153	0	8.95211	0.0283843	0.55535
TCONS_00031185	0.0868937	0	8.95421	0.0283973	0.555389
TCONS_00303266	0	0.179142	-8.83654	0.0284405	0.555803
TCONS_00206009	0	0.0944457	-8.70915	0.028672	0.55881
TCONS_00000237	0	0.233875	-8.92084	0.0288299	0.561237
TCONS_00122878	0.0112977	0	8.91985	0.0288608	0.561622
TCONS_00062904	0.0130507	0	9.00738	0.0289647	0.563208
TCONS_00087481	0	0.120903	-8.68176	0.0290553	0.564275
TCONS_00240775	0	0.085953	-5.55426	0.0291209	0.564275
TCONS_00068988	0	0.0772623	-6.54575	0.0291371	0.564275
TCONS_00133378	0.030857	0	8.89915	0.0291751	0.564686
TCONS_00295898	0.138967	4.22372	-4.84003	0.0292093	0.564914
TCONS_00148997	0	0.146315	-6.16986	0.0295122	0.56874
TCONS_00248192	0	0.29258	-6.84024	0.0295199	0.56874
TCONS_00161049	0.08513	0	8.87497	0.0295434	0.568975
TCONS_00076086	0.039439	0	8.86273	0.0295901	0.569468
TCONS_00253706	0.127899	0	8.85657	0.0298012	0.572101
TCONS_00310610	0.13432	0.00342367	5.18601	0.0298078	0.572101
TCONS_00305410	0.0391637	0	8.84417	0.0298807	0.572629
TCONS_00000232	0.263481	0	8.83793	0.0299554	0.573717
TCONS_00165824	0.0969743	0	8.93707	0.0301011	0.575297
TCONS_00243697	0.0495407	0	8.79991	0.0302771	0.577371
TCONS_00157016	0.111308	0	8.80632	0.0302951	0.577496
TCONS_00058228	0.0795733	0	8.79348	0.0303846	0.578547
ENSOART00000028035	0.0276913	0	5.92068	0.0304928	0.580168
TCONS_00287014	0	0.120456	-8.78979	0.0305168	0.580276
TCONS_00081121	0.0393087	0	8.78052	0.0305826	0.581035
TCONS_00289938	0.145563	0	8.78892	0.0305844	0.581035
TCONS_00037619	0	0.126873	-8.77831	0.0306371	0.581383
TCONS_00002069	0	0.131683	-8.77831	0.0306374	0.581383
ENSOART00000027587	0	0.012765	-6.79542	0.0307787	0.583626
TCONS_00180249	0	0.122734	-8.57663	0.0308289	0.584043
TCONS_00279130	0.0667677	0	8.75425	0.0308686	0.584085
TCONS_00087311	0.171791	0	8.76086	0.0309213	0.584353
ENSOART00000027252	0	0.0195937	-5.63059	0.0310125	0.585198
TCONS_00118105	0.0150713	0.367021	-4.64589	0.0311893	0.587435
TCONS_00123249	0.028028	0	8.85364	0.0312883	0.587922
TCONS_00247141	0.121034	0	8.73423	0.0313074	0.587922
TCONS_00001222	0.10659	0	5.80423	0.0313201	0.587922
TCONS_00247727	0.193511	0	6.68639	0.0313341	0.587966
TCONS_00099522	0.0328323	0	8.83442	0.0314838	0.590116
TCONS_00231756	0.0914977	0	8.71871	0.0316136	0.591304
TCONS_00075645	0.0779157	0	8.69334	0.0319994	0.596896
TCONS_00021061	0	0.149305	-8.67068	0.0322137	0.599563
TCONS_00186548	0.189023	0	8.66541	0.032381	0.601145
TCONS_00073617	0.0431523	0	6.55142	0.0325469	0.603881
TCONS_00258396	0.099451	0	8.65329	0.0325556	0.603881
TCONS_00066720	0.202579	0	8.74465	0.0326526	0.604828
TCONS_00089009	0	0.0336493	-8.54665	0.0327829	0.607019
TCONS_00201133	0	0.137632	-6.68635	0.0328173	0.607105
TCONS_00272173	0.0911427	0	6.73336	0.0330816	0.610533
TCONS_00067490	0.051628	0	8.61521	0.0331722	0.611832
TCONS_00273240	0.244328	0.000672667	7.68791	0.0332006	0.611832
TCONS_00250007	0.0703983	0	8.6079	0.0333803	0.614133
TCONS_00111669	0.644236	0	8.71344	0.0333929	0.614133
TCONS_00053962	0	0.181049	-8.35179	0.0339073	0.621191
TCONS_00032438	0	0.109982	-8.29268	0.0339287	0.621191
TCONS_00182304	0	0.13751	-8.32843	0.0339398	0.621191
TCONS_00044101	0	0.162775	-8.34016	0.0339468	0.621191
TCONS_00088271	0	0.123631	-8.23104	0.0339629	0.621191
TCONS_00030695	0	0.0975407	-8.26834	0.0340079	0.62126
TCONS_00163809	0.027249	0	8.5632	0.034203	0.623921
TCONS_00222579	0.021561	0	8.55821	0.0343642	0.625979
TCONS_00190921	0.126105	0	8.55561	0.0343904	0.625979
TCONS_00185873	0.102322	0	8.54799	0.0344891	0.626886
TCONS_00213081	0.180219	0.000448333	6.23101	0.0344899	0.626886
TCONS_00177773	0.153195	0	6.44965	0.0346513	0.629592
TCONS_00286375	0.153537	0	6.54014	0.0346818	0.629919
TCONS_00070688	0.119629	0	8.52202	0.0348124	0.63161
TCONS_00177769	0	0.158772	-8.48544	0.0353086	0.639313
TCONS_00069269	0.127921	0	8.49345	0.0353493	0.639368
TCONS_00179734	0	0.149903	-8.28675	0.0353542	0.639368
TCONS_00206577	0	0.152793	-6.44414	0.0354872	0.640575
TCONS_00007489	0	0.0290143	-8.1534	0.0355137	0.640575
TCONS_00008745	0	0.120038	-8.24339	0.0355294	0.640575
TCONS_00048825	0	0.110612	-8.34261	0.0355765	0.640575
TCONS_00122818	0	0.186324	-6.31812	0.0355791	0.640575
TCONS_00170451	0	0.021494	-8.25799	0.0356093	0.640575
TCONS_00113268	0.0874347	8.26667e-05	5.5098	0.0356381	0.640575
TCONS_00005191	0.0299177	0	6.31683	0.0357655	0.641339
TCONS_00007464	0.129691	0.004446	4.59925	0.0357904	0.641339
TCONS_00009597	0	0.0177337	-8.12657	0.0358575	0.642022
TCONS_00002551	0	0.0548697	-8.19868	0.0363689	0.648433
TCONS_00313243	0.121306	0	8.52256	0.036434	0.648755
TCONS_00150135	0.158335	0.00192933	5.14902	0.0365508	0.649993
TCONS_00249597	0	0.154478	-8.18347	0.0365832	0.65014
TCONS_00173309	0.133409	0	8.39487	0.0368377	0.653888
TCONS_00218721	0.103094	0	8.39487	0.0368444	0.653888
TCONS_00273827	0.133233	0	6.56966	0.0369102	0.654594
TCONS_00010147	0	0.0307397	-8.16809	0.0370502	0.656088
TCONS_00109528	0.115431	0	8.38634	0.0370697	0.656088
TCONS_00043535	0.0951363	0	6.4721	0.0370859	0.656088
TCONS_00294902	0.112413	0.00303	4.93904	0.0370985	0.656088
TCONS_00163433	0	0.0809467	-8.04293	0.0372048	0.657736
TCONS_00079665	0	0.207435	-8.23974	0.0372327	0.657762
TCONS_00157554	0.0813093	0	8.37777	0.0373096	0.657762
TCONS_00151880	0.125509	6.13333e-05	7.36248	0.0374516	0.657762
TCONS_00109953	0.0278943	0	8.22839	0.037454	0.657762
TCONS_00195423	0.0979747	0	8.22839	0.0374582	0.657762
TCONS_00023694	0.100425	0	8.26138	0.0374846	0.657762
TCONS_00021855	0.0842427	0	8.30492	0.0375219	0.657762
TCONS_00193024	0.260351	0	8.36046	0.0375463	0.657762
TCONS_00190284	0.132093	0.004264	4.63958	0.0375664	0.657762
TCONS_00219079	0.044245	0	8.28908	0.0375735	0.657762
TCONS_00084450	0.0792363	0	8.27067	0.0376031	0.657762
TCONS_00015131	0.12986	0	8.25202	0.0376074	0.657762
TCONS_00252341	0.0316753	0	8.31626	0.0376367	0.657762
TCONS_00291823	0.125005	0	8.36744	0.0376516	0.657795
TCONS_00299641	0.0838553	0	8.21399	0.037702	0.658218
TCONS_00274485	0.0760797	0	8.44867	0.0377824	0.659166
TCONS_00276353	0.100306	0	8.43598	0.0379047	0.660805
ENSOART00000029058	0	0.144028	-6.21138	0.0380074	0.661799
TCONS_00183844	0.0205943	0	8.19458	0.0380121	0.661799
TCONS_00148697	0	0.137631	-8.08865	0.0380764	0.662141
TCONS_00207286	0	0.174342	-7.96933	0.0382885	0.664297
TCONS_00167055	0	0.041569	-7.96933	0.0382945	0.664297
TCONS_00258793	0.0917527	0	8.1943	0.038352	0.6643
TCONS_00025641	0	0.118278	-7.95415	0.0385339	0.66674
TCONS_00053696	0.0827127	0	8.39723	0.0387577	0.669748
TCONS_00141994	0	0.124438	-8.0556	0.0387742	0.669748
TCONS_00095991	0.109964	0	8.16497	0.0389103	0.67141
TCONS_00232086	0	0.134583	-8.15352	0.0390757	0.672603
ENSOART00000028127	0	0.057104	-8.15352	0.0390834	0.672603
TCONS_00265796	0	0.129941	-8.15352	0.0390855	0.672603
TCONS_00132823	0.0887627	0	8.14489	0.0391033	0.672603
TCONS_00212668	0	0.0927943	-8.13564	0.0391933	0.672603
ENSOART00000027551	0.0248003	0	8.31642	0.0391965	0.672603
TCONS_00023428	0	0.0511147	-8.13564	0.0391998	0.672603
TCONS_00141132	0	0.095013	-7.92329	0.0393007	0.673764
TCONS_00241463	0	0.0939127	-8.11753	0.0393674	0.673786
TCONS_00218007	0.132976	0	8.13563	0.0393688	0.673786
TCONS_00217225	0.008804	0.151339	-4.11947	0.0393876	0.673879
TCONS_00198345	0.0378357	0	8.11424	0.0394063	0.673896
TCONS_00002075	0	0.119277	-8.00457	0.0396281	0.676158
TCONS_00219952	0.104172	0	8.09925	0.0397079	0.677291
TCONS_00014718	0.338724	0.012121	4.14778	0.0398809	0.679322
TCONS_00187835	0.100406	0	7.03062	0.0401688	0.682726
TCONS_00301516	0.0840663	0	8.08293	0.0401828	0.682726
TCONS_00077750	0.0936593	0	8.07233	0.0401918	0.682726
TCONS_00280837	0	0.209136	-8.08063	0.0402581	0.683151
TCONS_00014389	0.016856	0	8.07447	0.0402677	0.683151
TCONS_00074120	0	0.126762	-7.87573	0.0404075	0.685052
TCONS_00222376	0.215778	0	8.06193	0.0405432	0.68666
ENSOART00000027719	0.0112883	0	8.13983	0.0409302	0.691413
TCONS_00179680	0.974097	0.0939907	3.29772	0.0411543	0.693979
TCONS_00272057	0.0233997	0.451119	-4.49255	0.0411736	0.694074
ENSOART00000027674	0.00159033	0.0742797	-5.6072	0.0412074	0.694217
TCONS_00092350	0.0820167	0	8.02916	0.0412097	0.694217
TCONS_00150704	0.177297	0	8.12409	0.0414603	0.69686
TCONS_00181619	0.103821	0	8.01817	0.0414957	0.69686
TCONS_00274874	0.123713	0	6.17113	0.0415245	0.69686
TCONS_00125073	0.134513	0	7.99749	0.0415412	0.69686
TCONS_00007945	0.0150593	0	8.02361	0.0415481	0.69686
TCONS_00136570	0.032904	0	7.99749	0.0415541	0.69686
TCONS_00193254	0.126644	0	7.99592	0.0415684	0.69686
TCONS_00294611	0.0348297	0	7.99749	0.0415739	0.69686
TCONS_00043740	0.161716	0.000775667	5.26038	0.0416543	0.697513
TCONS_00227056	0	0.215415	-7.984	0.0417953	0.699409
TCONS_00285132	0.0779157	0	7.98467	0.0418428	0.699971
TCONS_00078002	0	0.0917607	-7.80978	0.0419415	0.700836
TCONS_00076563	0.0989683	0	7.98425	0.0419501	0.700836
TCONS_00153198	0.0868153	0	7.97089	0.0421845	0.704286
TCONS_00199445	0	0.098297	-7.96388	0.0424138	0.707177
TCONS_00001872	0.115393	0	7.93876	0.0426765	0.710536
TCONS_00033197	0	0.42972	-6.31353	0.0428398	0.712161
TCONS_00292780	0.117229	0	7.91524	0.0430718	0.715309
TCONS_00083936	0.163571	0	8.02588	0.0431252	0.715725
TCONS_00222733	0.08753	0	7.91617	0.0431839	0.71608
TCONS_00047646	0	0.235411	-6.3446	0.0432097	0.716184
TCONS_00194228	0.00489333	0.211135	-5.19166	0.043293	0.717329
TCONS_00130456	0.0892637	0	7.90333	0.0436234	0.721145
TCONS_00119164	0.03393	0.000558333	5.14844	0.0438722	0.724308
TCONS_00030597	0.0645493	0	7.97414	0.0441748	0.728086
TCONS_00189425	0.107256	0	7.97414	0.0441877	0.728086
TCONS_00087061	0	0.150903	-7.72286	0.0442379	0.728199
ENSOART00000027192	0.010481	0	6.04571	0.0446198	0.732812
TCONS_00308838	0.002758	0.087649	-4.96108	0.0446945	0.73356
TCONS_00220143	0.041258	0	7.85471	0.0447999	0.735003
TCONS_00077900	0	0.0977277	-7.70483	0.044859	0.735003
TCONS_00263910	0	0.0372403	-7.70483	0.0448601	0.735003
TCONS_00263919	0.172437	0	5.9727	0.0448989	0.735003
TCONS_00307006	0	0.08476	-7.78022	0.0450166	0.736654
TCONS_00235622	0	0.045192	-7.78022	0.0450291	0.736654
TCONS_00102427	0.086174	0	7.84229	0.0451257	0.737516
TCONS_00252517	0.143661	0.00756533	3.74364	0.0453056	0.739738
TCONS_00117264	0	0.222297	-6.32105	0.0453473	0.739902
TCONS_00099237	0.138646	0	5.29503	0.0453619	0.739902
TCONS_00094783	0.0964773	0	7.81511	0.0456223	0.741502
TCONS_00298008	0.237061	0	7.90216	0.0458178	0.743697
TCONS_00287428	0.0892603	0	7.80008	0.0460777	0.746666
TCONS_00231154	0	0.173327	-5.2567	0.0465072	0.75205
TCONS_00248061	0.491953	0.02095	4.45987	0.0465673	0.752781
TCONS_00202767	0.0849113	0	7.78488	0.0465981	0.752795
TCONS_00043057	0	0.155948	-7.63037	0.0466295	0.753062
TCONS_00000208	0.157456	0	6.15186	0.0466508	0.753165
TCONS_00306120	0	0.0636613	-7.7919	0.0467535	0.754581
TCONS_00059009	0	0.110612	-7.69695	0.0469643	0.757741
TCONS_00292362	0.0496903	0	7.76545	0.0470396	0.757968
TCONS_00303544	0	0.124041	-7.76889	0.0472588	0.76046
TCONS_00129922	0.0588747	0	7.8457	0.0473111	0.760901
TCONS_00089827	0	0.051936	-7.5719	0.0474111	0.761906
TCONS_00227222	0.133595	0	6.11977	0.0474185	0.761906
TCONS_00003434	0.0511957	0	7.82638	0.0478728	0.767486
TCONS_00158183	0.259565	0	6.07667	0.0479939	0.768889
TCONS_00212816	0.0821253	0	7.72545	0.048006	0.768889
TCONS_00297535	0.240571	0	7.7389	0.0480655	0.76911
TCONS_00064286	0.0250103	0	7.73833	0.0481219	0.769523
TCONS_00274227	0	0.185611	-7.53156	0.0481725	0.769943
TCONS_00036262	0	0.04856	-7.63118	0.0482886	0.771152
TCONS_00225101	0	0.231455	-7.63118	0.0483014	0.771152
TCONS_00295506	0.578247	0.017973	4.77103	0.0483548	0.771534
ENSOART00000027200	0.0135393	0	5.94587	0.0485109	0.773087
TCONS_00199969	0.0916657	0	7.71186	0.0485134	0.773087
TCONS_00103719	0	0.036863	-6.01573	0.0485498	0.773423
TCONS_00018823	0	0.100111	-7.51095	0.0486035	0.773788
TCONS_00211329	0.0267087	0	7.70643	0.0486916	0.774214
TCONS_00159099	0.186568	0	6.05427	0.0487293	0.774324
TCONS_00013247	0.147058	0	6.06015	0.0487817	0.774913
TCONS_00002138	0.020158	0	7.69814	0.0491045	0.778695
TCONS_00185162	0	0.079443	-7.49005	0.0491125	0.778695
TCONS_00174589	0.0849113	0	7.67381	0.0496501	0.785324
TCONS_00090685	0.0159607	0	7.68429	0.0496909	0.785396
TCONS_00123753	0	0.124324	-7.67298	0.0497277	0.785613
TCONS_00195829	0.000704333	0.15216	-6.97933	0.049816	0.786388
