# Supplementary material for: Long Non-Coding RNA GDAR Regulates Ovine Granulosa Cells Apoptosis by Affecting the Expression of Apoptosis-Related Genes
Source: Int J Mol Sci. 2022 May 6;23(9):5183. doi: 10.3390/ijms23095183 (PMC9104640; doi:10.3390/ijms23095183)
Supplement: Supplementary file 1 [file ijms-23-05183-s001.zip › Supplementary Materials/Table S4.xlsx]

## Sheet: Sheet1
long non-coding RNA GDAR regulate ovine granulosa cells apoptosis by affecting the expression of apoptosis-related genes
Supplementary Table S4. The information of differentially expressed 1049 lncRNA transcripts (593 upregulated and 456 downregulated) in the CON and HIGH group.
ID	CON_FPKM	HIGH_FPKM	log2FoldChange	pvalue	padj
TCONS_00250216	0	2.64158	-15.8421	2.676e-14	2.26171e-10
TCONS_00091434	0.378281	0	14.6392	1.54622e-10	5.75111e-07
TCONS_00115656	0.137768	0	13.591	5.03293e-08	6.89798e-05
TCONS_00248061	0.491953	0	13.3049	1.77523e-07	0.000195704
TCONS_00086743	0	1.1506	-16.0604	4.0266e-07	0.000408386
TCONS_00136929	0	0.242874	-12.5292	3.50214e-06	0.00243284
TCONS_00174779	1.14057	0.002738	8.42882	4.38557e-06	0.00285124
TCONS_00039744	0	0.0623	-12.4634	4.89026e-06	0.00309988
TCONS_00114454	0.434364	0	12.9151	6.28805e-06	0.00385891
TCONS_00004172	0	0.255886	-12.5834	6.31598e-06	0.00385891
TCONS_00288744	0.627546	0	14.3536	1.21309e-05	0.00647549
TCONS_00031795	0	0.354607	-11.9619	1.59936e-05	0.0081105
TCONS_00210403	0	0.187942	-12.306	1.63161e-05	0.00819213
TCONS_00067361	0.141656	0	11.9594	2.05828e-05	0.00973446
TCONS_00297753	2.23684	0	11.6069	2.34089e-05	0.0105928
TCONS_00090598	0.355319	0	12.0352	4.0822e-05	0.0153342
TCONS_00194058	0.133491	0	11.0924	5.373e-05	0.0180094
ENSOART00000027727	0	93.2464	-17.9525	5.60094e-05	0.018207
TCONS_00177968	0.315954	0	13.5673	6.46518e-05	0.0197311
TCONS_00246577	0	0.343245	-11.1989	6.85377e-05	0.0197692
TCONS_00286262	0.163049	0	13.5488	6.8612e-05	0.0197692
TCONS_00077207	0.45538	0	13.6217	6.9148e-05	0.0198111
TCONS_00155297	1.04375	0	12.8642	7.37491e-05	0.0202545
TCONS_00019512	0	0.273195	-11.4508	7.38911e-05	0.0202545
TCONS_00259364	0.186996	0	10.7651	9.15595e-05	0.0238179
TCONS_00170451	0	0.164934	-11.2547	9.22762e-05	0.0238179
TCONS_00044420	0.444878	0	10.6219	9.3083e-05	0.0238179
TCONS_00097819	0.172701	0	13.4436	9.72504e-05	0.0239401
TCONS_00030568	0.309863	0	13.5109	0.000104061	0.0248916
TCONS_00271727	0.165182	0	10.5509	0.000111704	0.0262251
TCONS_00036723	0.463104	0	13.2237	0.000124339	0.0282168
TCONS_00004047	0	0.206885	-13.1412	0.000140972	0.0311028
TCONS_00091413	0	0.266693	-13.0285	0.000145471	0.0314629
TCONS_00235206	0.0824197	0	10.2475	0.000150757	0.0318543
TCONS_00146345	0	0.556644	-10.3866	0.000153102	0.0320826
TCONS_00159988	0.340376	0	13.0822	0.000154349	0.0322106
TCONS_00245563	0.212047	0	13.0015	0.0001628	0.0335993
TCONS_00012275	0.215263	0	12.9842	0.000178604	0.0356583
TCONS_00179291	0	0.479908	-13.2017	0.000183283	0.0361652
TCONS_00282529	0.696918	0	13.0445	0.000193448	0.0375859
TCONS_00273415	0.364977	0	11.2963	0.000200558	0.038432
TCONS_00152693	0.191634	0	10.732	0.000206899	0.0391948
TCONS_00009004	0	0.213336	-12.8656	0.000207285	0.0391948
TCONS_00246729	0.184732	0	12.8624	0.000209118	0.0392762
TCONS_00208427	0.147147	0	12.728	0.000279985	0.0471849
TCONS_00150687	0.110236	0	9.88735	0.000285664	0.0478096
TCONS_00127916	0.240426	0	12.8457	0.000290323	0.0482871
TCONS_00240255	0.2448	0	10.0225	0.000293315	0.048404
TCONS_00164092	1.05565	0	12.6389	0.000316158	0.0512227
TCONS_00115029	0	0.245623	-12.5909	0.000334354	0.0529857
TCONS_00165162	8088.8	53146.1	-2.65314	0.000385682	0.0587337
TCONS_00081647	0.249186	0	12.3696	0.00039938	0.0602767
TCONS_00125657	0.0925767	0	12.7357	0.000414804	0.0613671
TCONS_00043211	1.23941	0	12.5026	0.000414978	0.0613671
TCONS_00279322	0	0.232917	-12.3886	0.000415076	0.0613671
TCONS_00033380	0	0.226161	-12.416	0.000425108	0.0624859
TCONS_00292363	0.0533297	0	9.64625	0.000429706	0.0626705
TCONS_00093336	0.150842	0	12.4635	0.000432879	0.0626705
TCONS_00102552	0.13063	0	12.3861	0.000433779	0.0626705
TCONS_00311758	0	0.155251	-12.2586	0.000452682	0.0636833
TCONS_00082004	0	0.113802	-12.4674	0.000453347	0.0636833
TCONS_00024564	0.119372	0	12.5272	0.000475729	0.0657348
TCONS_00255711	0	0.246407	-12.4157	0.000492527	0.067058
TCONS_00147134	0.438977	0	12.1776	0.000495883	0.067058
TCONS_00176871	0.993372	0	12.1813	0.000536634	0.0706198
TCONS_00192679	0.178018	0	12.0914	0.000559902	0.0722579
TCONS_00280877	0.278764	0	9.17003	0.000560415	0.0722579
TCONS_00102104	0.323045	5.40015	-3.94518	0.000564561	0.0722966
TCONS_00199751	0.521962	0	14.608	0.000580725	0.0738074
TCONS_00033469	0.148651	0	12.1225	0.000586649	0.0741884
TCONS_00301248	0	0.253748	-9.81459	0.000603053	0.0753362
TCONS_00045939	0.200244	0	14.6531	0.000615732	0.0764817
TCONS_00247784	0.0550857	0	10.0301	0.000637076	0.0782246
TCONS_00103235	0.453485	0	12.0335	0.000644541	0.0787597
TCONS_00295498	0.000106	0.156127	-8.53415	0.000648434	0.0788989
TCONS_00313453	0.117041	0	12.1519	0.00067208	0.0805998
TCONS_00007781	0.144304	0	12.1345	0.000672372	0.0805998
TCONS_00168616	0	0.300471	-11.9645	0.000687002	0.0817807
TCONS_00043214	1.03046	0	12.2521	0.000696638	0.0820426
TCONS_00011521	0.18621	0	9.00582	0.000700215	0.0821958
TCONS_00256791	0	0.225224	-11.8437	0.00070955	0.0826249
TCONS_00232086	0	0.313263	-9.23991	0.000725055	0.0837546
TCONS_00074184	0	9.91443	-14.2454	0.000750778	0.0855567
TCONS_00081216	0.25169	0	11.9298	0.000760403	0.0864592
TCONS_00037115	0	0.177733	-11.8177	0.000777072	0.0877018
TCONS_00264304	0	0.452172	-11.9427	0.000784257	0.0881828
TCONS_00211149	0.21459	0	12.0405	0.00080746	0.0892676
TCONS_00143475	0	0.139308	-11.8698	0.000818617	0.0896606
TCONS_00210883	0.132927	0	11.8833	0.000822354	0.0897359
TCONS_00227746	0.141691	0	11.9014	0.000824612	0.0897359
TCONS_00242642	0.290997	0	11.8142	0.000846821	0.0915632
TCONS_00027485	0.155667	0	11.7733	0.000861008	0.092047
TCONS_00128914	0.113682	0	11.7837	0.00087446	0.0924413
TCONS_00143476	0.140825	0	11.8528	0.000874994	0.0924413
TCONS_00171148	0	0.421982	-11.6281	0.000895121	0.0941152
TCONS_00138465	0.872617	0	12.5738	0.000896905	0.0941152
TCONS_00293021	0.641849	0.000884	8.26508	0.000914783	0.0952557
TCONS_00092305	0.143764	0	11.6939	0.000923006	0.095719
TCONS_00311043	0.104363	0	11.6382	0.000942383	0.0971325
TCONS_00190953	0	0.145628	-11.6393	0.000955351	0.0980704
TCONS_00037837	0	0.199083	-11.9367	0.000971739	0.0985784
TCONS_00047279	0	0.214288	-11.6533	0.000981058	0.0989074
TCONS_00006191	0.0491523	0	8.75165	0.000990695	0.0996808
TCONS_00038687	0	0.168128	-11.6386	0.00100659	0.100837
TCONS_00168825	0.889653	0.0335987	4.6894	0.00100815	0.100837
TCONS_00274061	0	0.181163	-11.6199	0.00102477	0.101567
TCONS_00207334	0.0652853	0	11.5874	0.00103689	0.10191
TCONS_00032091	0	0.141758	-11.5475	0.00106455	0.103024
TCONS_00310067	0	0.653006	-13.929	0.00106944	0.1033
TCONS_00092382	0.101419	0	11.6326	0.00107814	0.103549
TCONS_00056177	0	0.363813	-11.6351	0.00108507	0.103741
TCONS_00278174	0	0.221651	-11.4995	0.00108742	0.103741
TCONS_00308051	0.268202	0	11.8545	0.00108825	0.103741
TCONS_00004095	0.278426	0	11.4202	0.00109202	0.103825
TCONS_00284648	0	0.155211	-9.11901	0.00111342	0.104755
TCONS_00270300	0	0.14584	-11.3398	0.00112417	0.105143
TCONS_00268595	0.183186	0	11.3766	0.00112658	0.105143
TCONS_00184120	0.0748557	0	8.76671	0.00112791	0.105143
TCONS_00038955	0.13134	0	11.8567	0.00114232	0.105538
ENSOART00000027869	0.0648123	0	8.96301	0.00115415	0.105825
TCONS_00288006	0.191429	0	11.3703	0.00116149	0.105825
ENSOART00000028466	0	0.0283783	-8.34104	0.00116687	0.105855
TCONS_00156461	0	0.0598737	-11.528	0.0011986	0.10758
TCONS_00180434	0.213773	0	11.3112	0.00120332	0.107812
TCONS_00184464	0.841634	0	13.8925	0.00120936	0.107824
TCONS_00095992	0	0.198101	-11.4844	0.0012183	0.108352
TCONS_00198517	0	0.196468	-11.3243	0.00122152	0.108352
TCONS_00214189	0.427171	0	13.8811	0.00122375	0.108352
TCONS_00112197	0.0503407	0	8.68563	0.0012243	0.108352
TCONS_00164115	0.391912	0	11.3392	0.00125851	0.110415
TCONS_00018729	0	0.195916	-11.362	0.00128083	0.111722
TCONS_00234234	0	0.2461	-11.2901	0.00128973	0.111992
TCONS_00215541	0	0.210243	-11.1771	0.00130096	0.112675
TCONS_00162518	0	0.226763	-11.1678	0.00131201	0.113152
TCONS_00300059	0.147059	0	8.78422	0.00133142	0.114107
TCONS_00162495	26133.2	145668	-2.41838	0.00133192	0.114107
ENSOART00000028647	0	0.032416	-8.4653	0.00136123	0.116016
TCONS_00254051	0	0.130204	-12.4813	0.00137891	0.117191
TCONS_00298333	0.432704	0	8.11443	0.00138273	0.117257
TCONS_00049465	0	0.213399	-11.2925	0.00139219	0.117862
TCONS_00102282	0.064266	0.000116333	7.45093	0.00142243	0.118843
TCONS_00188926	0.159343	0	11.123	0.00142914	0.119199
TCONS_00213283	0.175502	0	11.9455	0.00152193	0.124967
TCONS_00212163	0	0.172141	-11.4554	0.00152315	0.124967
TCONS_00227056	0	0.245301	-8.08423	0.0015574	0.12556
TCONS_00201133	0	0.393946	-8.07423	0.001568	0.126214
TCONS_00157180	0	0.157127	-11.039	0.0015761	0.126466
TCONS_00057950	0.179523	0	11.1319	0.00157745	0.126466
TCONS_00306670	0.159379	0	11.2945	0.00158192	0.126466
TCONS_00043635	0	0.16671	-13.6666	0.00158664	0.126466
TCONS_00057500	0.141655	0	10.9198	0.00159227	0.126466
TCONS_00192674	0.328989	0	10.9481	0.00159606	0.126466
TCONS_00002506	0.129974	0	10.9793	0.00161005	0.127177
TCONS_00123188	0.143826	0	9.33136	0.00161586	0.127437
TCONS_00289807	0	0.867042	-8.18389	0.00162875	0.127609
TCONS_00147993	0.255726	0	8.31266	0.00163063	0.127609
TCONS_00070595	0.116858	0	11.0606	0.00164265	0.128154
TCONS_00085718	0.144117	0	11.1312	0.00165194	0.128563
TCONS_00006533	0.235536	0	13.5362	0.00170216	0.131382
TCONS_00152242	0	0.371928	-10.9471	0.00171103	0.131387
TCONS_00071982	0.19851	0	11.0128	0.00171331	0.131387
TCONS_00084643	0	0.485055	-10.9246	0.00172594	0.131551
TCONS_00154740	0	0.134	-10.9464	0.00172977	0.131551
TCONS_00132347	0	0.181501	-10.8515	0.00173588	0.131582
TCONS_00306533	0.135759	0	11.0639	0.00174553	0.13195
TCONS_00032996	0	0.148854	-11.0308	0.00175895	0.13195
TCONS_00207217	0.0865537	0	10.8537	0.0017719	0.132423
TCONS_00082006	0.189705	0	13.5803	0.0017799	0.132423
TCONS_00128296	0.117633	0	10.9792	0.00178883	0.132423
TCONS_00011134	0.000135667	0.791674	-11.8688	0.0018018	0.132515
TCONS_00204024	0	0.116725	-10.6656	0.00180307	0.132515
TCONS_00285755	0.177082	0	13.5483	0.00183189	0.134047
TCONS_00248371	0.292851	0	11.0723	0.00186398	0.135616
TCONS_00194117	0.143267	0	10.8589	0.00192003	0.138897
TCONS_00248440	0.15115	0	10.9887	0.00194165	0.13988
TCONS_00108325	0	0.302205	-10.9343	0.00194648	0.140009
TCONS_00269070	0	0.351104	-10.7289	0.00195198	0.140009
TCONS_00298561	0	0.331256	-7.85845	0.001992	0.140691
TCONS_00027952	0.16913	0	10.6321	0.00200495	0.141133
TCONS_00249157	0.332468	2.74194	-3.04623	0.00202836	0.141334
TCONS_00313278	0.26285	0	10.7181	0.00206389	0.142739
TCONS_00083219	0.163357	0	10.6156	0.00206602	0.142739
TCONS_00264186	0.110513	0	10.9222	0.00211404	0.144391
TCONS_00077214	0.10594	0	10.5745	0.00211557	0.144391
TCONS_00211300	0	0.181676	-13.3625	0.00215092	0.146018
TCONS_00289671	0.246664	0	13.3848	0.00217709	0.147007
TCONS_00193194	0.012218	2.06548	-7.15805	0.00219118	0.14754
TCONS_00242985	0.129642	0	13.2772	0.00219498	0.14754
TCONS_00116737	0.118695	0	10.8061	0.00221291	0.148241
TCONS_00077218	0.000317333	0.258151	-9.25873	0.00222005	0.148393
TCONS_00187799	0	0.188685	-13.1761	0.00222431	0.148417
TCONS_00138622	0	0.175784	-10.5073	0.00224568	0.148864
TCONS_00033643	0.156885	0	10.7444	0.00225516	0.149012
TCONS_00041659	0	0.374869	-13.1549	0.00227091	0.149365
TCONS_00040388	0	0.141469	-11.0227	0.00231447	0.15086
TCONS_00006534	0	0.370697	-13.1573	0.00234085	0.151799
TCONS_00003629	0.13328	0	10.5346	0.00235592	0.152581
TCONS_00165076	0.093152	0	10.7688	0.00242684	0.155822
TCONS_00248953	0.333857	0	10.398	0.00244178	0.155951
TCONS_00297869	0	0.342512	-7.6846	0.00246903	0.156901
TCONS_00017919	0.351777	0	10.2973	0.00253509	0.160096
TCONS_00016819	0	0.199944	-10.3081	0.00254361	0.160434
TCONS_00076083	0	0.112328	-13.0106	0.00257177	0.16144
TCONS_00231812	0.213181	0	10.3228	0.00258345	0.16144
TCONS_00281518	0	0.161936	-10.307	0.00258502	0.16144
TCONS_00011522	0	0.175399	-8.8455	0.00260834	0.162496
TCONS_00232274	0	0.132657	-10.2929	0.00263668	0.163658
TCONS_00095176	0.360194	0	10.2671	0.00266909	0.165064
TCONS_00130203	0.108186	0	10.2582	0.00268879	0.165878
TCONS_00298929	0	0.360831	-7.66073	0.00271245	0.166931
TCONS_00139154	0.165213	0	10.1895	0.00273242	0.167163
TCONS_00038026	0.0773523	0	10.1607	0.00273827	0.167163
TCONS_00289673	0.128521	0	13.0022	0.00276498	0.167922
TCONS_00011967	0.152481	0	10.4001	0.00282031	0.16962
TCONS_00162481	0.132435	0	10.1185	0.00283315	0.169825
TCONS_00186489	0	0.144354	-13.0288	0.00283789	0.169908
TCONS_00253469	0	0.163285	-13.0194	0.00287662	0.171015
TCONS_00229865	0.203852	0	13.0027	0.00300271	0.175799
TCONS_00146634	0.119773	0	10.3095	0.00304325	0.176942
TCONS_00051569	0.119012	0	10.3162	0.00307129	0.177998
TCONS_00263933	0.149496	0	10.0026	0.00313569	0.180698
TCONS_00110298	0.000386667	1.57211	-11.2297	0.0031607	0.181932
TCONS_00172170	0.199727	0	10.574	0.00319283	0.182744
TCONS_00033576	0.14811	0	10.0214	0.0032389	0.183928
TCONS_00259777	0.254549	0	12.8438	0.00325158	0.184441
TCONS_00108306	0	0.135534	-11.6237	0.00327041	0.185096
ENSOART00000029058	0	0.367473	-7.47706	0.00328025	0.185445
TCONS_00229210	0	0.151714	-9.88178	0.00332439	0.186486
TCONS_00019334	0	0.290502	-10.1422	0.00333277	0.186711
TCONS_00302968	0	0.281581	-10.0072	0.00340947	0.188447
TCONS_00007489	0	0.127551	-10.1491	0.00341509	0.188447
TCONS_00016658	0.115996	0	12.7761	0.00345541	0.189513
TCONS_00292593	0.291476	0	7.30039	0.0034627	0.189513
TCONS_00245823	0.17723	0	10.1383	0.00352068	0.191458
TCONS_00217132	0.264522	0	10.0228	0.00352117	0.191458
TCONS_00309892	0.100215	0	9.95673	0.00352629	0.191458
TCONS_00268682	0.141692	0	12.7412	0.00355751	0.192947
TCONS_00002465	0	0.12005	-9.91446	0.00359594	0.19359
TCONS_00212911	0	0.173172	-12.6383	0.00359634	0.19359
TCONS_00298654	0	0.244923	-7.39605	0.00363383	0.194794
TCONS_00135863	0.228787	0	7.58506	0.00368045	0.196669
TCONS_00157799	0.121688	0	10.8088	0.00368526	0.196719
TCONS_00224806	0.114546	0	9.99694	0.00370708	0.197219
TCONS_00087294	0.0888067	0	12.6918	0.00371576	0.197219
TCONS_00310086	0	0.171518	-9.71846	0.00372184	0.197219
TCONS_00171826	0.203986	0	10.8068	0.00376177	0.198919
TCONS_00194222	0	0.285749	-12.7249	0.00377393	0.199254
TCONS_00022943	0.2927	0	12.6535	0.00380321	0.200067
TCONS_00086866	0	0.313247	-12.5626	0.00381283	0.200365
TCONS_00264605	0	0.188532	-9.67651	0.0038328	0.200998
TCONS_00251460	0.190392	0	9.71597	0.0038435	0.201351
TCONS_00060938	0	0.233902	-12.5983	0.00384911	0.201378
TCONS_00043704	0	0.301422	-12.7052	0.00385892	0.201473
TCONS_00016395	0	0.107981	-12.5387	0.00386172	0.201473
TCONS_00091707	0.115922	0	9.81523	0.00386785	0.201586
TCONS_00247806	0.171097	0	9.78323	0.0039233	0.203638
TCONS_00236933	0.176807	0	12.7131	0.00394	0.203834
TCONS_00125842	0	0.077975	-12.5658	0.00394053	0.203834
TCONS_00023428	0	0.194327	-9.91296	0.00395695	0.204131
TCONS_00147613	0.122362	0	9.98342	0.00396776	0.204273
TCONS_00022824	0	0.185987	-12.4846	0.00401446	0.206259
TCONS_00280118	0	0.305687	-10.234	0.00403648	0.20718
TCONS_00007412	0.146438	0	12.6724	0.00407661	0.208426
TCONS_00122398	0	0.199408	-12.6264	0.00407719	0.208426
TCONS_00094722	0	0.187075	-12.4665	0.00417341	0.211638
TCONS_00018556	0.224534	0	10.24	0.00418068	0.21171
TCONS_00049852	0.117848	0	12.5303	0.00418318	0.21171
TCONS_00130243	0	0.152357	-12.417	0.00421808	0.212233
TCONS_00171132	0	0.119924	-12.417	0.00421833	0.212233
TCONS_00127224	0.183079	0	9.9405	0.00426497	0.213264
TCONS_00257223	0.259474	0	12.5014	0.00426806	0.213264
TCONS_00154173	0.429266	0.000984667	7.33797	0.0043645	0.216564
TCONS_00144310	0.128616	0	12.4557	0.00437267	0.216678
TCONS_00116387	0.124816	0	12.4531	0.00437534	0.216678
TCONS_00223377	0.267777	0	12.4521	0.0043817	0.216781
TCONS_00035692	0	0.146473	-12.3183	0.00448015	0.220985
TCONS_00096786	0.114529	0	9.64513	0.00449284	0.2212
TCONS_00104637	0.118574	0	9.64824	0.00450551	0.221609
TCONS_00017088	0.115647	0	9.625	0.0045317	0.222281
TCONS_00179032	0	0.180654	-12.3416	0.00453233	0.222281
TCONS_00136290	0	0.106652	-12.3003	0.00454814	0.222626
TCONS_00037402	0	0.234336	-12.2951	0.00456882	0.223069
TCONS_00207627	0.387388	0	12.3722	0.00466962	0.226513
TCONS_00165163	0	6.3642	-10.4733	0.00470008	0.22678
TCONS_00112785	0	0.146601	-12.237	0.00473061	0.228036
TCONS_00060973	0.372957	0	12.3288	0.00475365	0.228712
TCONS_00141522	0	0.398469	-9.61673	0.00475946	0.228774
TCONS_00162496	0	22.1987	-12.2677	0.00479798	0.229352
TCONS_00226843	0	0.131199	-12.2209	0.00481735	0.229962
TCONS_00291531	0.212344	0.000304667	6.63528	0.00485598	0.23144
TCONS_00017719	0	0.154593	-12.1961	0.0048641	0.231609
TCONS_00289198	0.175617	0	9.49947	0.00488589	0.23221
TCONS_00203585	0.096405	0	12.4169	0.00489114	0.232242
TCONS_00199765	0	0.135555	-12.3696	0.00489684	0.232295
TCONS_00111468	2.0927	0	12.2869	0.00492615	0.233032
TCONS_00152076	0.191258	0	9.4504	0.00496248	0.234095
TCONS_00096474	0.131313	0	9.68809	0.00499815	0.234904
TCONS_00311520	0	0.371991	-12.1978	0.00501352	0.235183
TCONS_00153157	0.168849	0	12.2447	0.0050521	0.235968
TCONS_00245554	0.117033	0.00439333	4.83078	0.00506544	0.235968
TCONS_00232994	0.193043	0	9.50501	0.00508909	0.236161
TCONS_00167137	0.0780743	0	9.53081	0.00509011	0.236161
TCONS_00038090	0.0672873	0	12.338	0.00509683	0.236257
TCONS_00039677	0.066539	0	9.42421	0.00513635	0.236984
TCONS_00142249	0.155965	0	12.1938	0.00520836	0.238592
TCONS_00258203	0	0.114507	-12.1047	0.00524039	0.239467
TCONS_00212637	0	0.150587	-9.35901	0.005242	0.239467
TCONS_00064569	0.269334	0	9.38363	0.00524625	0.239467
TCONS_00305601	0	0.260733	-12.1243	0.00533547	0.242132
TCONS_00246785	0	0.335861	-9.24736	0.00537375	0.242754
TCONS_00252504	0.17207	0	9.33374	0.00538059	0.242754
TCONS_00112398	0	0.121617	-12.2228	0.0053861	0.242786
TCONS_00142678	0.226022	0	9.26084	0.00541669	0.243328
TCONS_00194208	0.213554	0	12.1507	0.00541731	0.243328
TCONS_00033417	0	0.114487	-12.2062	0.00542971	0.243454
TCONS_00299714	0.0877957	0	12.2292	0.00553327	0.246629
TCONS_00092786	0	0.167539	-9.2207	0.00553457	0.246629
TCONS_00269032	0	0.233792	-12.0596	0.00555569	0.246919
TCONS_00169761	0	0.135291	-9.5542	0.0055634	0.247045
TCONS_00281713	0.217406	0	9.78897	0.00560127	0.247859
TCONS_00018169	0.0899667	0	12.093	0.0056413	0.249033
TCONS_00030198	0.104806	0	12.089	0.00564253	0.249033
TCONS_00138800	0	0.186594	-12.0131	0.00573712	0.251938
TCONS_00051508	0	0.096242	-9.32084	0.00573775	0.251938
TCONS_00212981	0.219503	0	9.27085	0.00580248	0.253882
TCONS_00253834	0.150696	0	12.1531	0.00583743	0.254755
TCONS_00227020	0	0.157998	-11.9939	0.00585329	0.254786
TCONS_00291235	0.196737	0	12.016	0.00592984	0.256251
TCONS_00221413	0	0.183133	-9.09538	0.00593242	0.256251
TCONS_00087297	0.087934	0	11.9804	0.00616597	0.263231
TCONS_00200555	0.0257127	0.27161	-3.3104	0.00618121	0.263231
TCONS_00184859	0.122119	0	9.42694	0.00618744	0.263231
TCONS_00085649	0.165784	0	11.9708	0.00619972	0.263393
TCONS_00092552	0.0812487	0	12.0503	0.00623822	0.264293
TCONS_00184652	0	0.10924	-12.0064	0.00628319	0.265532
TCONS_00129005	0	0.112072	-12.004	0.00628766	0.265532
TCONS_00171520	0.138405	0	11.9359	0.00628866	0.265532
ENSOART00000028263	0.046535	0	6.87409	0.00630592	0.265818
TCONS_00293016	0.0943543	0	6.88076	0.00636479	0.267148
TCONS_00137302	0.0803223	0	9.09048	0.0063655	0.267148
TCONS_00070278	0	0.108678	-11.864	0.00638665	0.267148
TCONS_00017429	0	0.180279	-11.9883	0.00639632	0.267148
TCONS_00117227	0.295892	0	12.0133	0.00641643	0.267148
TCONS_00260726	0	0.277662	-11.8157	0.00642675	0.267148
TCONS_00229233	0.0912293	0	9.19804	0.00643704	0.267148
TCONS_00182374	0.269679	0	9.18425	0.00644723	0.267148
TCONS_00212028	0.192121	0	9.09835	0.00645335	0.267148
TCONS_00231308	0	0.374748	-11.8347	0.00652459	0.267868
TCONS_00302865	0.126405	0	11.8821	0.00652737	0.267868
TCONS_00015036	0.121923	0	11.8829	0.00653028	0.267868
TCONS_00053379	0	0.216495	-9.3713	0.00654151	0.267954
TCONS_00018898	0	0.102982	-11.791	0.00655182	0.268159
TCONS_00263910	0	0.121658	-9.2404	0.00658009	0.268642
TCONS_00057474	0	0.111973	-11.8129	0.00662941	0.269004
TCONS_00281086	0	0.090707	-11.8094	0.00663115	0.269004
TCONS_00290696	0	0.192461	-11.8094	0.00663447	0.269004
TCONS_00278845	0	0.182038	-9.30524	0.00665202	0.269004
TCONS_00272927	0.134268	0	9.09453	0.00669189	0.2704
TCONS_00313323	0	0.103854	-11.7457	0.00671625	0.270953
TCONS_00108361	0.193351	0	11.8308	0.00679175	0.27284
TCONS_00022989	0	0.278008	-11.7731	0.00680067	0.27284
TCONS_00153172	0	0.161308	-9.00448	0.0068007	0.27284
TCONS_00150092	0	0.576271	-11.8827	0.00683738	0.274095
TCONS_00111324	0.155314	0	11.8131	0.00685783	0.274698
TCONS_00168149	0.255461	0	11.8049	0.00689552	0.275772
TCONS_00277093	0	0.208746	-11.7199	0.00696512	0.277243
TCONS_00270648	0.107365	0	8.91051	0.00702848	0.278454
TCONS_00090702	0	0.162127	-11.6438	0.00707215	0.279529
TCONS_00153821	0.0820423	0	11.7584	0.00711287	0.280656
TCONS_00210977	0.214178	0	11.7575	0.00711726	0.280656
TCONS_00033506	0.099998	0	11.7525	0.00713033	0.280734
TCONS_00083130	0	0.103823	-11.8174	0.00716867	0.281467
TCONS_00263932	0.118134	0	11.7295	0.00721408	0.282291
TCONS_00007750	0.133314	0	11.7294	0.00721439	0.282291
TCONS_00109502	90.9438	19.598	2.23185	0.00725901	0.283381
TCONS_00264003	0.175172	0	6.90567	0.00729862	0.284271
TCONS_00276693	0.0986343	0	8.84389	0.00733003	0.285018
TCONS_00197504	0	0.130589	-11.5864	0.00736461	0.285744
TCONS_00081995	0.264599	0.00504533	5.85403	0.00739356	0.286003
TCONS_00025830	0.0686897	0	6.92134	0.00739917	0.286003
TCONS_00199562	0	0.171394	-11.6178	0.00739959	0.286003
TCONS_00186531	0	0.126993	-11.5804	0.00740203	0.286003
TCONS_00153551	0.304625	0	8.97025	0.00741146	0.286029
TCONS_00011354	0.10182	0	11.6785	0.00742093	0.286153
TCONS_00268593	0.250062	0	11.6759	0.00744972	0.286631
TCONS_00108669	0.565588	0	11.6381	0.00756218	0.288748
TCONS_00223930	0	0.163841	-8.87029	0.00757969	0.289003
TCONS_00195133	0.044565	0	11.6292	0.00762752	0.290017
TCONS_00226890	0.0967577	0	11.7567	0.0076722	0.290781
TCONS_00085493	0	0.252541	-11.5626	0.00768709	0.290901
TCONS_00206027	0.112142	0	8.83939	0.00778261	0.292995
TCONS_00125655	0.000469333	0.112448	-7.7854	0.00783889	0.294064
TCONS_00168883	0.291061	0	11.7057	0.00784001	0.294064
TCONS_00284673	0	0.515428	-8.79461	0.00784804	0.294148
TCONS_00077231	0.366452	0	11.5815	0.00787593	0.294758
TCONS_00174402	0.12302	0	8.81738	0.00789399	0.294887
TCONS_00008307	0.12511	0	8.90305	0.00791682	0.295415
TCONS_00076834	0.14952	0	8.84199	0.00792425	0.295475
TCONS_00113126	0.13148	0	8.71255	0.00798861	0.29713
TCONS_00058403	0	0.096654	-11.4154	0.00802475	0.297451
TCONS_00238900	0.092731	0	11.5381	0.00804568	0.297451
TCONS_00257134	0.193842	0	11.5123	0.00811661	0.298695
TCONS_00084383	0.135006	0	11.5082	0.0081249	0.298783
TCONS_00113870	0.0921543	0	9.14542	0.00815469	0.29902
TCONS_00144227	0	0.0729677	-11.3772	0.00816541	0.299188
TCONS_00107289	0	0.171952	-8.87505	0.00817673	0.299386
TCONS_00206731	0.08765	0	9.11252	0.00818953	0.299433
TCONS_00117282	0	0.237313	-11.4288	0.00818982	0.299433
TCONS_00036905	0	0.150619	-11.579	0.00825561	0.300971
TCONS_00221026	0.0904663	0	11.4686	0.00827346	0.301353
TCONS_00147500	0	0.132989	-9.09222	0.00834849	0.302833
ENSOART00000028788	0	0.058508	-8.58363	0.00836543	0.30323
TCONS_00256596	0.12777	0	11.4548	0.00838001	0.303542
TCONS_00072150	0	0.198475	-6.95841	0.00839159	0.303745
TCONS_00144804	0	0.172779	-11.5349	0.00840033	0.303844
TCONS_00023097	0.104364	0	11.4467	0.00841699	0.304013
TCONS_00149749	0.0968083	0	11.5667	0.00854949	0.307905
TCONS_00162514	0.157135	0	11.3977	0.00859959	0.308848
TCONS_00243259	0.107974	0	11.5255	0.00867856	0.310585
TCONS_00096204	0.36433	0	11.5021	0.00879377	0.312686
TCONS_00019181	0	0.11577	-11.2412	0.0087999	0.312686
TCONS_00164114	0.182848	0	9.68475	0.00880723	0.312686
TCONS_00243499	0	0.130058	-11.4441	0.0088099	0.312686
TCONS_00256023	0.114232	0	11.348	0.00883489	0.313091
TCONS_00204651	0.115259	0	11.3356	0.00886585	0.313091
TCONS_00215606	0.0852113	0	11.3379	0.0088689	0.313091
TCONS_00171164	0.11012	0	11.3284	0.00887721	0.313091
TCONS_00116050	0.083203	0	11.3334	0.00887824	0.313091
TCONS_00009597	0	0.173076	-11.4155	0.00892144	0.313742
TCONS_00153149	0	0.0972787	-11.4137	0.00894368	0.314088
TCONS_00023368	0.0899063	0	11.3076	0.00899772	0.31479
TCONS_00248146	0.210017	0	11.3047	0.00900093	0.31479
TCONS_00273343	0.115261	0	8.61017	0.00902187	0.314924
TCONS_00008537	0.122954	0	11.4541	0.00902338	0.314924
TCONS_00063135	0.085668	0	8.68114	0.00906365	0.316112
TCONS_00028311	0.134962	0	8.64053	0.00910498	0.316919
TCONS_00257187	0	0.0944263	-11.1712	0.00912159	0.316929
TCONS_00146339	0	0.108637	-11.1696	0.00914991	0.317153
TCONS_00251029	0	0.189773	-8.70982	0.00916182	0.317153
TCONS_00201052	0.0655743	0	8.32779	0.00916229	0.317153
TCONS_00257766	0.166299	0	11.4196	0.00916903	0.31717
TCONS_00216994	0	0.0994493	-8.34488	0.00919768	0.317174
TCONS_00126645	0.0830893	0	11.2709	0.00919962	0.317174
TCONS_00209037	0.103987	0	11.4129	0.00921359	0.317299
TCONS_00194192	0	0.493749	-11.3491	0.00923276	0.317299
TCONS_00094327	0	0.145793	-11.1552	0.00923542	0.317299
TCONS_00136220	0.099416	0	8.40177	0.00924784	0.317299
TCONS_00188464	0	0.141404	-11.332	0.00927973	0.317748
TCONS_00201548	0.0939483	0	11.2457	0.00931388	0.318487
TCONS_00230408	0.0893033	0	11.2421	0.00934217	0.319239
TCONS_00016394	0	0.157477	-11.3167	0.009353	0.319394
TCONS_00017662	0.246901	0	8.54036	0.00937864	0.320054
TCONS_00185180	0	0.302051	-8.7348	0.00945944	0.321298
TCONS_00007972	0.209645	0	11.2202	0.00946826	0.321326
TCONS_00226871	0.164736	0	11.2227	0.00947295	0.321326
TCONS_00279723	0.0878	0	11.3531	0.00949573	0.321546
TCONS_00033120	0	0.0330643	-11.2894	0.00949844	0.321546
TCONS_00047399	0.180808	0	8.47926	0.00959638	0.322619
TCONS_00013019	0.209241	0	8.24426	0.00959892	0.322619
TCONS_00171151	0	0.156316	-11.2716	0.00960391	0.322619
TCONS_00004465	0.0974357	0	11.193	0.00960832	0.322619
TCONS_00144678	0	0.200602	-8.4822	0.00961067	0.322619
TCONS_00232354	0.015138	2.8725	-7.13166	0.00961189	0.322619
TCONS_00212270	0.264024	0	8.87852	0.00963516	0.322619
TCONS_00138453	0	0.145878	-11.0516	0.00968427	0.323483
TCONS_00103706	0.132286	0	8.39204	0.00968513	0.323483
TCONS_00133620	0	0.187818	-8.37794	0.00975269	0.324697
TCONS_00132269	0.09304	0	11.1654	0.00976315	0.324697
TCONS_00085612	0.122871	0	8.46356	0.009765	0.324697
TCONS_00078228	0.0937793	0	8.4657	0.00976633	0.324697
TCONS_00278647	0	0.100754	-8.36809	0.00978079	0.324697
TCONS_00015487	0.254319	0.000433	7.56368	0.00982378	0.324757
TCONS_00149394	0.599315	0.036248	4.19057	0.00982492	0.324757
TCONS_00109389	0.166179	0	11.153	0.00983665	0.324757
TCONS_00253529	0.112374	0	11.1486	0.00985643	0.324775
TCONS_00285990	0.100161	0	11.2631	0.00991262	0.325961
TCONS_00079317	0	0.41161	-11.2105	0.0099445	0.326616
TCONS_00113135	0.0854373	0	11.1291	0.009967	0.327143
TCONS_00203378	0.114966	0	11.1028	0.0100422	0.327645
TCONS_00253400	0.148476	0	11.1081	0.010044	0.327645
TCONS_00102479	0.146187	0	8.26257	0.0100477	0.327645
TCONS_00248955	0.130825	0	11.2426	0.0100543	0.327645
TCONS_00294908	0.145109	0.000618333	6.03651	0.0100645	0.327645
TCONS_00102102	0	0.288875	-10.9439	0.0100981	0.327722
TCONS_00312711	0.0657503	0	8.41399	0.0101063	0.327722
TCONS_00105158	0	0.162987	-10.9289	0.0101309	0.327722
TCONS_00208888	0	0.116208	-10.9289	0.0101383	0.327722
TCONS_00222290	0	0.0967133	-10.9156	0.0101403	0.327722
TCONS_00194627	0	0.205669	-10.9213	0.0101462	0.327722
TCONS_00146983	0.082665	0	11.0759	0.0102222	0.328325
TCONS_00187649	0.0851023	0	11.0678	0.0102329	0.328325
TCONS_00003332	0.135359	0	11.065	0.0102447	0.328325
TCONS_00180121	0	0.179124	-8.50383	0.0102462	0.328325
TCONS_00301058	0	0.139065	-10.9922	0.0102572	0.328325
TCONS_00219226	0	0.178103	-8.26077	0.0102685	0.328325
TCONS_00226311	0	0.094944	-10.8673	0.010279	0.328325
TCONS_00216060	0	0.157233	-10.8673	0.0102793	0.328325
TCONS_00088648	0	0.112447	-10.8926	0.0102804	0.328325
TCONS_00256147	0.102972	0	11.0568	0.0102806	0.328325
TCONS_00016836	0	0.111965	-10.8926	0.0102833	0.328325
TCONS_00260394	0	0.121284	-11.149	0.0102926	0.328325
TCONS_00128569	0.148103	0	11.0541	0.0103018	0.328325
TCONS_00282478	0	0.109394	-10.8594	0.0103079	0.328325
TCONS_00196034	0	0.112568	-10.9613	0.0103412	0.328325
TCONS_00279657	0.330656	0	11.0403	0.0103654	0.328325
TCONS_00017499	0	0.122478	-10.8475	0.0103739	0.328325
TCONS_00051128	0	0.218538	-10.8455	0.01039	0.328326
TCONS_00289069	0	0.162619	-10.8455	0.0103915	0.328326
ENSOART00000027811	0.326385	0	11.0305	0.0104349	0.328691
ENSOART00000027170	0.0761133	0	9.0722	0.0104354	0.328691
TCONS_00311879	0.205962	0	8.65107	0.0104958	0.329772
TCONS_00049085	0	0.189301	-10.8799	0.0105684	0.331423
TCONS_00178926	0.113421	0	6.41329	0.0105966	0.331655
TCONS_00092572	0.0628957	0	8.28631	0.0106155	0.331655
TCONS_00158181	0.269423	0	8.83784	0.0106215	0.331655
TCONS_00102855	0.0834473	0	10.9886	0.0106311	0.331655
TCONS_00084780	0	0.126975	-11.0801	0.0106549	0.331655
TCONS_00311516	0.155266	8e-06	10.035	0.0106588	0.331655
TCONS_00277495	0	0.134645	-11.0778	0.0106604	0.331655
TCONS_00087044	0	0.167954	-8.09267	0.0106872	0.332081
TCONS_00224953	0.079707	0	10.9647	0.0107114	0.332617
TCONS_00214191	0.0184377	0	10.93	0.0107687	0.333119
TCONS_00248188	0	0.208911	-10.7717	0.010772	0.333119
TCONS_00025958	0.0926997	0	10.9246	0.0107748	0.333119
TCONS_00136909	0.111807	0	10.9282	0.0107782	0.333119
TCONS_00158711	0	0.192052	-8.00633	0.0107859	0.333119
TCONS_00215383	0	0.104641	-8.45943	0.0107931	0.333119
TCONS_00024562	0	0.213103	-8.76587	0.0108458	0.33374
TCONS_00070245	0	0.123404	-10.7936	0.0109304	0.334647
TCONS_00036776	0.182839	0	11.0877	0.0109401	0.334647
TCONS_00036379	0.0543227	0	10.8911	0.0109413	0.334647
TCONS_00226114	0.165621	0	10.8537	0.0109758	0.335501
TCONS_00150396	0	0.096586	-10.7182	0.0110051	0.335991
TCONS_00216127	0.0805967	0	10.8473	0.0110171	0.336153
TCONS_00086904	0	0.143537	-8.23772	0.0110781	0.336798
TCONS_00232155	3.95718	0.00281233	9.03093	0.011147	0.33737
TCONS_00191325	0	0.462158	-8.09497	0.0112415	0.337929
TCONS_00306496	0.101819	0	10.8006	0.011254	0.337929
TCONS_00007421	0	0.165318	-10.9216	0.011259	0.337929
TCONS_00231576	0.124332	0	11.0212	0.0112821	0.338152
TCONS_00250179	0	0.143406	-10.7265	0.0112826	0.338152
TCONS_00202459	0	0.139795	-10.9011	0.011345	0.339421
TCONS_00244770	0.173183	0	10.9946	0.0113955	0.340315
TCONS_00272804	0.0701233	0	8.04524	0.0113983	0.340315
TCONS_00180464	0	0.184452	-10.8856	0.0114045	0.340315
TCONS_00143355	0.0769453	0	10.7707	0.0114497	0.341143
TCONS_00113141	0.10289	0	10.9766	0.0114971	0.341774
TCONS_00089044	0.193656	0	10.7522	0.0115192	0.341774
TCONS_00229907	0.0832973	0	10.7505	0.0115218	0.341774
TCONS_00103719	0	0.213668	-8.34459	0.0115231	0.341774
TCONS_00295558	0	0.122539	-10.846	0.0115248	0.341774
TCONS_00058909	0.0829717	0	10.7368	0.0116273	0.343809
TCONS_00189254	0.00666967	0	10.7248	0.0116753	0.344426
TCONS_00147088	0	0.13636	-10.638	0.0117234	0.345241
TCONS_00306108	0.349459	0	10.6827	0.01186	0.348052
TCONS_00033464	0.131108	0	10.6845	0.0118697	0.348134
TCONS_00075810	0	0.233361	-7.98023	0.0119379	0.349528
TCONS_00222364	0	0.149871	-10.5372	0.0119776	0.34969
TCONS_00143718	0.008661	0.413428	-5.55726	0.0119848	0.34969
TCONS_00010147	0	0.166319	-10.5298	0.0120119	0.350079
TCONS_00226305	0.0861713	0	10.6441	0.0120489	0.350752
TCONS_00057237	0	0.129512	-7.92668	0.0121009	0.351148
TCONS_00134268	0.171599	0	10.6375	0.0121062	0.351148
TCONS_00126617	0.148868	0	8.34115	0.0121716	0.352298
TCONS_00285574	0	0.0402423	-10.5521	0.0121829	0.352298
TCONS_00256623	0	0.14589	-10.5548	0.0121953	0.352298
TCONS_00062593	0.149805	0	8.19482	0.0121992	0.352298
TCONS_00003288	0.164684	0	10.6128	0.0122506	0.352331
TCONS_00033134	0	0.138334	-10.5022	0.0122523	0.352331
TCONS_00246428	0	0.103691	-10.4996	0.0122672	0.352331
TCONS_00163664	0	1.63855	-10.7026	0.0122715	0.352331
TCONS_00016397	0.0899027	0	10.5984	0.0122892	0.352331
TCONS_00286896	0.150203	0	8.09361	0.0122901	0.352331
TCONS_00089009	0	0.138014	-10.6908	0.0123518	0.353083
TCONS_00055428	0.119194	0	10.5737	0.0124329	0.354578
TCONS_00287518	0.128907	0	8.52519	0.012439	0.354578
TCONS_00034009	0	0.165118	-10.4558	0.012517	0.356194
TCONS_00279719	0.0631857	0	10.5446	0.0126288	0.358577
ENSOART00000028766	0	0.0268443	-7.9468	0.0126709	0.358969
TCONS_00157533	0.118283	0	10.5328	0.0127353	0.36039
TCONS_00152598	0.0482373	0	10.5314	0.0127581	0.360512
TCONS_00146103	0.0743483	0	10.5289	0.0127739	0.360512
TCONS_00293027	0.196778	0	7.86485	0.0127916	0.360575
TCONS_00262815	0.101756	0	10.6502	0.0128961	0.362715
TCONS_00002551	0	0.265413	-10.5793	0.0129419	0.36355
TCONS_00119864	0	0.24959	-10.4369	0.0129588	0.36355
TCONS_00151559	0.050247	0	10.5069	0.01297	0.363583
TCONS_00148230	0.273593	0	8.17417	0.0130408	0.364455
TCONS_00094848	0.149114	0	10.4878	0.0130481	0.364455
TCONS_00097175	0.177755	0	10.4846	0.013051	0.364455
TCONS_00014035	0.145486	0	10.4846	0.0130514	0.364455
TCONS_00258596	0.167155	0	7.95889	0.0130812	0.364885
TCONS_00148613	0.176824	0.00654	4.6957	0.0130949	0.365065
TCONS_00140160	0.104487	0	10.4803	0.013111	0.365315
ENSOART00000028695	0	0.122877	-6.32112	0.0131511	0.36594
TCONS_00001237	0.146092	0	10.4661	0.0131705	0.366167
TCONS_00251508	0.0963177	0	10.4604	0.0132087	0.366627
TCONS_00181367	0	0.10785	-10.3444	0.0132614	0.367142
TCONS_00233400	0.081743	0	10.4369	0.0134032	0.369912
TCONS_00087585	0.102377	0	10.5624	0.013468	0.370442
TCONS_00054335	0.279978	0	7.80407	0.0134702	0.370442
TCONS_00067090	0	0.236099	-10.5135	0.0134704	0.370442
TCONS_00208843	0.081915	0	10.4114	0.0135659	0.372463
TCONS_00226322	0	0.131156	-10.269	0.0136779	0.374592
TCONS_00146928	0.137552	0	10.3875	0.0137384	0.375776
TCONS_00051499	0.144774	0	7.37706	0.0137969	0.376969
TCONS_00234236	0.126872	0	10.375	0.0138414	0.377914
TCONS_00170453	0.062124	0	7.79666	0.0138464	0.377914
TCONS_00260671	0	0.0389987	-10.455	0.0138612	0.378029
TCONS_00024821	0.0844327	0	10.367	0.0139224	0.378346
TCONS_00030702	0	0.0709707	-10.448	0.0139225	0.378346
TCONS_00146191	0	0.146992	-6.27824	0.0139917	0.378993
TCONS_00182358	0.119975	0	10.3481	0.0140185	0.378993
TCONS_00272171	0.033537	0	7.65352	0.0140664	0.379673
TCONS_00273413	0	0.174309	-10.2652	0.0140799	0.379673
TCONS_00134921	0	0.385495	-10.2585	0.0140823	0.379673
TCONS_00051570	0	0.129713	-10.2619	0.014083	0.379673
TCONS_00217980	2.55317	0.0144687	7.19957	0.0141241	0.380577
TCONS_00274317	0.160284	0	10.3342	0.0141612	0.380767
TCONS_00136485	0	0.163285	-10.4014	0.0142221	0.381766
TCONS_00211105	0.291574	0	10.304	0.0143244	0.382894
TCONS_00203073	0.0926733	0	10.3067	0.0143273	0.382894
TCONS_00069338	0.0816583	0	10.3021	0.014348	0.38315
TCONS_00092734	0.125647	0	10.2956	0.0143673	0.383299
TCONS_00013199	0.0788697	0	10.2858	0.0144079	0.383539
TCONS_00035511	0.0978053	0	8.22597	0.0144805	0.384847
TCONS_00279722	0.045804	0	10.4165	0.0144874	0.384847
TCONS_00281830	0.173346	0	10.2526	0.0145679	0.386377
TCONS_00015689	0.0976247	0	7.76487	0.0146953	0.388316
TCONS_00130046	0.0849113	0	10.2382	0.0147023	0.388316
TCONS_00029961	0	0.173043	-7.77256	0.0147868	0.389939
TCONS_00218182	0	0.121284	-10.3151	0.0148621	0.390921
TCONS_00253767	0.091672	0	10.2038	0.0149989	0.393283
TCONS_00168464	0.037454	0	10.1838	0.0151538	0.395098
TCONS_00271195	0	0.292623	-10.1235	0.0152305	0.395875
TCONS_00254507	0	0.123349	-10.2479	0.0152467	0.39589
TCONS_00053292	0.12377	0	7.93849	0.015451	0.399355
TCONS_00020972	0.152106	0	10.143	0.0155607	0.401782
TCONS_00070843	0.0268907	0	10.1287	0.0157044	0.404475
TCONS_00122788	0.10172	0	10.1248	0.015718	0.404475
TCONS_00012373	0	0.173699	-10.19	0.0157436	0.404475
TCONS_00228367	0.110646	0	7.88542	0.015749	0.404475
TCONS_00265153	0.111212	0	10.1223	0.0157528	0.404475
TCONS_00116325	0.00896467	0.300099	-5.26147	0.0158247	0.4055
TCONS_00151218	0	0.150596	-10.1773	0.0158592	0.405976
TCONS_00071855	0.0745093	0	10.085	0.0159662	0.407275
TCONS_00117838	0	0.138746	-9.97252	0.0160416	0.408673
TCONS_00020159	0	0.275761	-10.1472	0.0161667	0.410736
TCONS_00189467	0.0322663	0	10.0607	0.0161882	0.410901
TCONS_00096930	0.125693	0	10.0605	0.0161894	0.410901
TCONS_00253462	0.0482197	0	10.0578	0.0162078	0.411162
TCONS_00208897	0	0.110767	-10.1341	0.0162943	0.412531
TCONS_00089565	0.174353	0	6.33077	0.0163148	0.412638
TCONS_00230739	0.0951297	0	10.0384	0.0163502	0.413121
TCONS_00249771	0	0.114241	-10.1253	0.016366	0.413316
TCONS_00193933	0	0.252239	-7.59803	0.0163763	0.413369
TCONS_00293022	0.104752	0.00036	5.8606	0.0165873	0.417795
TCONS_00131309	0	0.179765	-9.89746	0.0166317	0.418151
TCONS_00286810	0.164222	0	9.99323	0.0167736	0.421392
TCONS_00250964	0.097221	0	7.40569	0.0167801	0.421392
TCONS_00008751	0	0.0280573	-9.92409	0.0169077	0.423214
TCONS_00209432	0.095798	0	9.9817	0.0169082	0.423214
TCONS_00247802	0.164306	0	7.49773	0.0169563	0.424209
TCONS_00166891	0.0180367	0	9.9759	0.0169721	0.424395
TCONS_00278221	0.376182	0	6.11005	0.0170094	0.4246
TCONS_00202398	0.140963	0	9.97008	0.0170247	0.424663
ENSOART00000027587	0	0.03556	-7.66001	0.0170902	0.425668
TCONS_00113712	0.0304267	0	9.95543	0.0171365	0.426117
TCONS_00004127	0.086269	0	9.94952	0.0171735	0.426485
TCONS_00116833	0.144784	0	9.94359	0.0172395	0.427308
TCONS_00066110	0.229321	0	9.93166	0.0173665	0.429178
TCONS_00013563	0.210976	0.00380867	5.01764	0.0174668	0.430839
TCONS_00049480	0.0653007	0	9.89833	0.0176124	0.43317
TCONS_00004058	0.149448	0.000311333	6.70704	0.0176569	0.433187
TCONS_00198324	0.0794307	0	9.88911	0.0176904	0.433339
TCONS_00189346	0.093214	0	9.88848	0.0177141	0.433542
TCONS_00166759	0.0878323	0	9.88293	0.0178238	0.435177
TCONS_00198178	0.078351	0	9.87982	0.0178724	0.435735
TCONS_00148697	0	0.0827447	-7.38586	0.0179138	0.43623
TCONS_00007276	0.105045	0	9.87347	0.0179186	0.43623
TCONS_00018880	0.084036	0	9.8659	0.0180067	0.437327
TCONS_00044408	0	0.157381	-9.77083	0.0181216	0.439907
TCONS_00221408	0	0.164465	-9.92206	0.0181769	0.440405
TCONS_00170531	0.169821	0	6.08533	0.0181833	0.440405
TCONS_00111531	0	0.12184	-9.91698	0.0181942	0.440405
TCONS_00022467	0.078624	0	9.82927	0.0183875	0.443551
TCONS_00068990	0	0.140339	-7.35406	0.0184189	0.443551
TCONS_00007463	0.145114	0.00413767	5.08414	0.018479	0.44475
TCONS_00283163	0.0547853	0	9.80787	0.0185074	0.445214
TCONS_00220647	0.101609	0	9.79017	0.0185246	0.445214
TCONS_00089149	0.160675	0	9.92865	0.0185769	0.446047
TCONS_00233722	0.279523	0	9.77021	0.0186851	0.448009
TCONS_00226317	0.097657	0	9.91925	0.018724	0.448519
TCONS_00017415	0.0702067	0	9.75561	0.0187979	0.449438
TCONS_00195489	0	0.185482	-9.85982	0.0188438	0.44959
TCONS_00096504	0	0.195265	-7.22835	0.0188448	0.44959
TCONS_00041110	0	0.121099	-9.85982	0.0188485	0.44959
TCONS_00273910	0	0.283986	-9.65015	0.0188744	0.449953
TCONS_00018901	0	0.110667	-9.65015	0.0188815	0.449953
TCONS_00006498	0.0273023	0	9.74328	0.0189924	0.451903
TCONS_00183784	0.0860053	0	9.73974	0.0190203	0.451903
TCONS_00182550	0.080666	0	9.735	0.0190307	0.451903
TCONS_00271830	0	0.146895	-9.64097	0.0190443	0.451903
TCONS_00200505	0	0.269076	-9.64097	0.0190524	0.451903
TCONS_00263119	0.0930337	0	9.72253	0.0191612	0.45383
TCONS_00159908	0	0.129566	-9.81678	0.0191777	0.45383
TCONS_00286503	0.0255527	0	9.71906	0.0192182	0.45383
TCONS_00197322	0	0.0269833	-9.79477	0.0192232	0.45383
TCONS_00165092	0.010248	0	9.71408	0.0192514	0.454284
TCONS_00139436	0	0.0543473	-9.77804	0.0193848	0.455844
TCONS_00241028	3.47046	0.004846	8.9879	0.0193863	0.455844
TCONS_00163662	0	0.831989	-9.58467	0.0194919	0.457986
TCONS_00306338	0.0895203	0	9.68037	0.0195988	0.459701
TCONS_00001440	0	0.176285	-6.05989	0.0196338	0.460186
TCONS_00195764	0	0.136144	-9.5654	0.0196944	0.460666
TCONS_00002819	0.225335	0	9.67322	0.019708	0.460772
TCONS_00297385	0.00782633	0.26377	-4.91547	0.0197185	0.460804
TCONS_00121355	0.204658	0	9.66262	0.0198197	0.461965
TCONS_00214261	0	0.187384	-5.89738	0.019821	0.461965
TCONS_00064997	0.0827877	0	9.65157	0.0198976	0.462938
TCONS_00036925	0.10679	0	9.64427	0.0200212	0.464241
TCONS_00078466	0	0.124011	-9.51607	0.0201977	0.467053
TCONS_00065394	0	0.0604077	-7.18595	0.0203155	0.468945
TCONS_00126243	0.0806023	0	9.62217	0.0203166	0.468945
TCONS_00273176	0	0.131926	-9.69135	0.0203552	0.469624
TCONS_00139459	0.0912183	0	9.60925	0.0205085	0.472516
TCONS_00258284	0	0.129415	-9.53359	0.0205664	0.473418
TCONS_00279720	0.0278563	0	9.59102	0.0206281	0.473978
TCONS_00115223	0	0.142425	-9.51668	0.0207268	0.475925
TCONS_00253580	0.10478	0	9.70092	0.0207399	0.475925
TCONS_00252580	0	0.220424	-9.65516	0.020741	0.475925
TCONS_00057513	0.142862	0	7.56584	0.0208435	0.478061
TCONS_00096222	0	0.087285	-9.63671	0.0209797	0.480245
TCONS_00168820	0.23809	1.51972	-2.78289	0.020986	0.480245
TCONS_00037610	0.0795733	0	9.54204	0.0210368	0.481047
TCONS_00050348	0	0.112236	-9.47058	0.0211602	0.483022
TCONS_00130672	0.1194	0	7.11332	0.0211647	0.483022
TCONS_00101681	0	0.113283	-7.23051	0.0211722	0.483022
ENSOART00000028887	0	0.0796747	-9.46471	0.0211952	0.483288
TCONS_00036262	0	0.0582893	-8.01272	0.0212664	0.484692
TCONS_00159615	0.184379	0	9.51083	0.0213943	0.48695
TCONS_00077215	0.0535197	0	9.64503	0.0214308	0.487085
TCONS_00303178	0	0.110741	-9.42295	0.0217327	0.492224
TCONS_00127679	0.182021	0	9.4665	0.0218618	0.494031
TCONS_00194902	0	0.167203	-5.95393	0.0218682	0.494031
TCONS_00229066	0.113168	0	9.46149	0.0218905	0.494031
TCONS_00284788	0.00601367	0.273659	-5.35913	0.0219105	0.494262
TCONS_00266163	0	0.110032	-9.40468	0.021936	0.494618
TCONS_00102112	0	0.160257	-7.27598	0.0220872	0.496324
TCONS_00294909	0.0624713	0.000224	4.84189	0.0221306	0.496657
TCONS_00313807	0.101756	0	9.57497	0.0221512	0.496657
TCONS_00143571	0.154248	0	9.57497	0.0221524	0.496657
TCONS_00249121	0	0.151794	-9.31733	0.0222786	0.498354
TCONS_00203226	0	0.0834333	-8.18092	0.0224775	0.501919
TCONS_00185601	0	0.09506	-9.28825	0.022576	0.503121
TCONS_00231078	0	0.122062	-9.28825	0.022581	0.503121
TCONS_00049479	0.0436033	0	9.39997	0.0226511	0.50424
ENSOART00000027746	0	0.0938537	-7.0772	0.0227127	0.504947
TCONS_00060947	0	0.126647	-9.32918	0.0227442	0.505204
TCONS_00008079	0	0.095106	-9.27051	0.0227721	0.505381
TCONS_00147720	5.42718	0.430157	3.72756	0.0227827	0.505395
TCONS_00065866	0.0333923	0	9.38466	0.0227954	0.505456
TCONS_00206794	0	0.0447723	-9.26455	0.0228335	0.50608
TCONS_00188598	0.154683	0	9.50134	0.0229886	0.509071
TCONS_00298887	0.167793	0	7.09736	0.0230163	0.509242
TCONS_00125481	0	0.17112	-9.25255	0.0230164	0.509242
TCONS_00070479	0.107334	0	9.36819	0.0230376	0.509467
TCONS_00075840	0.148538	0	9.47594	0.0232993	0.513041
TCONS_00064163	0.093879	0	9.32662	0.0233854	0.514687
TCONS_00312408	0.029292	0	9.32662	0.0233944	0.514687
TCONS_00145489	0.119386	0	6.91972	0.0235841	0.517514
TCONS_00082448	0.101262	0	9.30828	0.0235995	0.517529
TCONS_00238522	0.106666	0	9.30366	0.0236276	0.517529
TCONS_00235622	0	0.127086	-9.19729	0.0237572	0.518842
TCONS_00227110	0	0.122885	-9.17839	0.0239948	0.522681
ENSOART00000027146	0	0.0145163	-6.88342	0.0241496	0.524664
TCONS_00268614	0.0711113	0.915943	-3.56115	0.0241583	0.524664
TCONS_00014972	0	0.124503	-9.16566	0.0241699	0.524692
ENSOART00000027882	0	0.0178397	-6.83207	0.0241938	0.524985
TCONS_00262272	0	0.0297807	-9.3274	0.024371	0.527298
TCONS_00221853	0.0804043	0	9.24702	0.024382	0.527298
TCONS_00198552	0.138678	0	9.24702	0.0243899	0.527298
TCONS_00248654	0	0.146477	-9.31971	0.0244043	0.527298
TCONS_00103682	0.231106	0	9.24531	0.0244373	0.527648
TCONS_00120856	0.035754	0	9.23736	0.0244858	0.527959
TCONS_00010504	0	0.239838	-9.31198	0.0245018	0.527959
TCONS_00011875	0.028333	0	9.23736	0.0245078	0.527959
TCONS_00129166	0	0.13438	-6.98079	0.0246088	0.529684
TCONS_00154175	0.005101	0.559594	-6.37734	0.02462	0.5297
TCONS_00089008	0	0.06609	-9.1069	0.0252076	0.538523
TCONS_00230795	0.16946	0	9.18304	0.0252244	0.538523
TCONS_00105390	0.316595	0	6.95521	0.0254046	0.541299
TCONS_00171707	0.11803	0	9.17358	0.0254578	0.542206
TCONS_00076051	0.074886	0	9.15253	0.0256657	0.545717
TCONS_00123046	0	0.0545723	-9.22413	0.0257556	0.54717
TCONS_00249597	0	0.0583947	-6.8265	0.0259362	0.549165
TCONS_00298548	0.00870533	0.378884	-4.65138	0.0261939	0.553885
TCONS_00279691	0.0453537	0	9.11609	0.0262889	0.55493
TCONS_00017712	0.08229	0	9.11609	0.026296	0.55493
TCONS_00114705	0.201933	0	6.78293	0.0264227	0.556676
TCONS_00227567	0.045229	0	9.11081	0.0264539	0.557104
TCONS_00292370	0.121247	0	9.10018	0.0267058	0.561229
TCONS_00192484	0.130406	0	9.08949	0.0267797	0.562098
TCONS_00044508	0.202217	0	6.73886	0.0269014	0.563608
ENSOART00000027436	0.013023	0	7.12947	0.026918	0.563608
TCONS_00033494	0.0785933	0	9.07871	0.0269385	0.563608
TCONS_00280116	0.120999	0	9.07329	0.0269615	0.563608
TCONS_00242201	0.12605	0	9.17811	0.027059	0.564248
TCONS_00306663	0.072945	0	9.06239	0.0271615	0.564899
TCONS_00016538	0.086573	0	9.0514	0.027252	0.565865
TCONS_00205682	0	0.108333	-6.88457	0.0273126	0.566482
TCONS_00233873	0.116591	0	9.15429	0.0274658	0.569195
TCONS_00023850	0.159119	0	9.13819	0.0276795	0.572493
TCONS_00010281	0	0.099009	-8.92233	0.0276814	0.572493
ENSOART00000027917	0	0.0369657	-6.74656	0.0277009	0.572663
TCONS_00216757	0	0.057654	-9.095	0.0277574	0.573092
TCONS_00031185	0.0868937	0	9.02528	0.0277701	0.573092
TCONS_00172620	0	0.150423	-6.8254	0.0277951	0.573092
TCONS_00245905	0.0514773	0	6.95454	0.0278602	0.573385
TCONS_00095976	0	0.139331	-8.90711	0.0279607	0.574981
TCONS_00297729	0.000343	0.170496	-4.98094	0.028012	0.575386
TCONS_00028289	0	0.129958	-8.94685	0.0280525	0.575474
TCONS_00055418	0	0.122251	-9.06772	0.0281214	0.576654
TCONS_00038253	0.505896	0	8.99519	0.0281472	0.576949
TCONS_00078048	0	0.165138	-8.89172	0.0281805	0.577398
TCONS_00004439	0	0.140785	-8.88396	0.028324	0.579105
TCONS_00016737	0	0.133608	-8.88396	0.0283251	0.579105
TCONS_00269977	0.000324333	0.0645767	-6.35477	0.0283311	0.579105
TCONS_00312160	0	0.232595	-8.88396	0.0283323	0.579105
TCONS_00243862	0.100311	0	6.79141	0.0284333	0.579286
TCONS_00303602	0	0.127218	-9.04925	0.0284473	0.579286
TCONS_00313195	0	0.0269953	-8.86832	0.0284536	0.579286
TCONS_00240368	0.00407233	0	8.96282	0.0286093	0.581952
TCONS_00153054	0	0.229009	-6.74844	0.0288178	0.584786
TCONS_00301720	0.000526333	0.189753	-8.0235	0.0290563	0.58913
TCONS_00279717	0.0962147	0.000965667	6.44993	0.0291781	0.590443
TCONS_00056538	0	0.0378347	-8.86902	0.029212	0.590657
TCONS_00039065	0.00721033	0.543362	-5.52529	0.0292665	0.591403
ENSOART00000028035	0.0276913	0	5.95949	0.0292932	0.591593
TCONS_00119042	0	0.0860617	-8.77915	0.0294244	0.593173
TCONS_00029561	0	0.035777	-8.84211	0.0295069	0.594015
TCONS_00284998	0.00208067	0.233659	-6.23107	0.0296938	0.596066
TCONS_00019360	0.0691553	0	8.89429	0.0297028	0.596066
TCONS_00000232	0.263481	0	8.86949	0.030016	0.600924
TCONS_00289938	0.145563	0	8.85996	0.0301901	0.603456
TCONS_00205054	0.109538	0	8.98454	0.0302247	0.603718
TCONS_00165824	0.0969743	0	8.98454	0.030227	0.603718
TCONS_00030483	0.0826557	0	8.83693	0.0303496	0.605451
TCONS_00058228	0.0795733	0	8.82504	0.0305682	0.607735
TCONS_00002166	0.00943067	0	8.82137	0.0305839	0.607735
TCONS_00171028	0.0577153	0	8.79901	0.0308369	0.611564
TCONS_00087311	0.171791	0	8.79243	0.0309236	0.612746
TCONS_00108561	0.325785	6.86667e-05	6.38617	0.0309277	0.612746
TCONS_00002665	0	0.209799	-8.73893	0.0309722	0.613049
TCONS_00030125	0.122833	0.000271667	7.04036	0.0312242	0.616668
TCONS_00103209	0.0842333	0	8.7658	0.0313446	0.618302
TCONS_00247141	0.121034	0	8.7658	0.0313595	0.618302
TCONS_00113197	0.121767	0	8.7492	0.0314694	0.61955
TCONS_00275742	0	0.25672	-6.52385	0.0315028	0.61955
TCONS_00195882	0.0139377	0.255053	-4.06086	0.0315576	0.620038
TCONS_00025251	0.00918033	0.519819	-5.7486	0.0317474	0.622396
TCONS_00099522	0.0328323	0	8.8819	0.0317508	0.622396
TCONS_00247727	0.193511	0	6.73066	0.0317903	0.622831
TCONS_00283113	0.059277	0	8.73866	0.031798	0.622831
TCONS_00199445	0	0.174005	-8.80687	0.0318707	0.623002
TCONS_00075645	0.0779157	0	8.7249	0.0319513	0.623906
TCONS_00006192	0.000998333	0.0480767	-5.48949	0.0319663	0.623959
TCONS_00258396	0.099451	0	8.72431	0.0319894	0.624169
TCONS_00103531	0	0.114465	-8.6692	0.0320186	0.624498
TCONS_00034083	0.139551	0	8.71101	0.0321659	0.626648
TCONS_00204199	0.234057	0.000727	6.93096	0.0323698	0.62883
ENSOART00000027934	0	0.046541	-8.59189	0.0323771	0.62883
TCONS_00268567	0.117526	0.001265	6.65942	0.032441	0.629349
TCONS_00272173	0.0911427	0	6.76938	0.0326682	0.632592
TCONS_00052134	0	0.195386	-5.53425	0.0327921	0.634218
TCONS_00110135	0	0.172127	-8.56303	0.0328979	0.635779
TCONS_00066720	0.202579	0	8.79212	0.0329259	0.636079
TCONS_00178921	0	0.152125	-8.73934	0.033104	0.638369
TCONS_00295188	0	0.223689	-8.73934	0.0331074	0.638369
ENSOART00000028116	0	0.0732643	-6.41862	0.0331704	0.638972
TCONS_00205905	0.182216	0.000448333	7.82943	0.0331765	0.638972
TCONS_00208164	0	0.137417	-8.51363	0.0331909	0.639006
TCONS_00044602	0	0.174831	-8.58516	0.0333267	0.641134
TCONS_00111669	0.644236	0	8.7609	0.0333633	0.641577
TCONS_00238488	0	0.265441	-6.49857	0.033389	0.641603
TCONS_00120663	0	0.187932	-8.70435	0.0336223	0.644621
TCONS_00038836	0.0768537	0	8.61729	0.03371	0.64557
TCONS_00096221	0.064039	0	8.60982	0.0338126	0.646558
TCONS_00044101	0	0.184252	-8.3544	0.0339173	0.647827
TCONS_00070688	0.119629	0	8.59302	0.0341009	0.64889
TCONS_00111159	0	0.123698	-8.68054	0.0341293	0.64897
TCONS_00282273	0	0.129772	-8.68054	0.0341307	0.64897
TCONS_00011411	0	0.161172	-8.66848	0.0342267	0.650306
TCONS_00052161	0	0.130837	-6.47307	0.0342856	0.650452
TCONS_00190732	0	0.128963	-6.60067	0.0343021	0.650522
TCONS_00188273	0	0.0653333	-8.29715	0.0343801	0.650817
TCONS_00213081	0.180219	0.00059	5.77686	0.0343841	0.650817
TCONS_00060536	0	0.251527	-6.60543	0.0344196	0.650817
TCONS_00112198	0.0452757	0	8.56526	0.0344487	0.650817
TCONS_00163433	0	0.123517	-8.48436	0.0344974	0.650817
TCONS_00256593	0.13396	0	8.56418	0.0345811	0.651589
TCONS_00292300	0	0.167529	-6.81258	0.0346403	0.652301
TCONS_00018323	0	0.159501	-8.37599	0.0346892	0.652978
TCONS_00273417	0	0.0540857	-8.64407	0.0347441	0.653067
TCONS_00206054	0	0.215876	-8.47271	0.0348109	0.653814
TCONS_00089535	0	0.248355	-8.44913	0.0349024	0.654563
TCONS_00145111	0.141918	0	8.54081	0.0349566	0.655094
ENSOART00000028413	0.0135747	0	6.55007	0.0349711	0.655124
TCONS_00069269	0.127921	0	8.52502	0.0350382	0.655921
TCONS_00032196	0	0.157739	-6.77819	0.0350483	0.655921
TCONS_00265434	0.128733	0.534253	-2.01027	0.0350525	0.655921
TCONS_00075659	0	0.0876623	-6.42852	0.0351055	0.6561
TCONS_00294907	0	0.096867	-8.22532	0.0351819	0.65713
TCONS_00151878	0.053179	0	8.49834	0.0353177	0.659181
TCONS_00303543	0.0459353	0	6.40021	0.0353711	0.659935
TCONS_00124485	0	0.202844	-8.27231	0.0354428	0.660787
TCONS_00045527	0.104027	0	8.35441	0.0355641	0.662805
TCONS_00127830	0.105079	0	8.47658	0.0356557	0.663681
TCONS_00135278	0.0864277	0	8.47864	0.0356635	0.663681
TCONS_00193024	0.260351	0	8.39205	0.0358706	0.664865
TCONS_00291823	0.125005	0	8.4384	0.0358852	0.664865
TCONS_00173309	0.133409	0	8.42645	0.0358917	0.664865
TCONS_00218721	0.103094	0	8.42645	0.0358932	0.664865
TCONS_00157554	0.0813093	0	8.40935	0.0359536	0.664865
TCONS_00202722	0.144311	0	8.3105	0.0360023	0.664865
TCONS_00000022	0	0.155111	-8.18801	0.0360447	0.66492
TCONS_00106166	0.082499	0	8.45173	0.0360756	0.665248
TCONS_00084450	0.0792363	0	8.30226	0.0362435	0.667113
ENSOART00000028127	0	0.0804233	-8.54206	0.0362626	0.667113
TCONS_00195423	0.0979747	0	8.29931	0.0362673	0.667113
TCONS_00212668	0	0.119045	-8.51538	0.0363297	0.667989
TCONS_00153702	0	0.056171	-8.51538	0.0363454	0.668035
TCONS_00023694	0.100425	0	8.29297	0.0364558	0.669639
TCONS_00155338	0.131699	0	8.27667	0.0365604	0.669911
TCONS_00258793	0.0917527	0	8.26522	0.0366461	0.670535
TCONS_00189268	0.119348	0	6.45319	0.0366517	0.670535
TCONS_00264809	0.0986187	0	8.57002	0.0367546	0.670614
TCONS_00015583	0.0861713	0	8.23029	0.0367766	0.670614
TCONS_00151885	0.0447663	0	8.25367	0.0367953	0.670714
TCONS_00034405	0	0.117693	-8.12361	0.0368151	0.670833
TCONS_00034424	0.205198	0	5.47489	0.0368821	0.670974
TCONS_00004623	0	0.0281893	-8.40346	0.0369268	0.670974
TCONS_00168551	0	0.046131	-8.11038	0.0371325	0.673455
TCONS_00052727	0	0.136444	-8.46051	0.037167	0.673455
TCONS_00241463	0	0.11547	-8.44646	0.037198	0.673455
TCONS_00218007	0.132976	0	8.20653	0.0372763	0.674392
TCONS_00314059	0.255432	0	8.19657	0.0375142	0.675966
TCONS_00095991	0.109964	0	8.19657	0.0375254	0.675966
TCONS_00149591	0	0.129923	-8.28212	0.0375897	0.6762
TCONS_00274485	0.0760797	0	8.49612	0.0376332	0.676358
TCONS_00276353	0.100306	0	8.48343	0.0377909	0.677994
TCONS_00307042	0	0.121025	-8.06993	0.0378097	0.677994
ENSOART00000027551	0.0248003	0	8.36384	0.0378516	0.678265
TCONS_00083896	0	0.0279003	-8.25012	0.0380487	0.679719
TCONS_00127824	0	0.008704	-8.23385	0.0381343	0.679967
TCONS_00040742	0	0.0682113	-8.05619	0.0381466	0.679967
TCONS_00053696	0.0827127	0	8.44466	0.0381477	0.679967
TCONS_00151880	0.125509	0.000160667	7.42879	0.0382808	0.68162
TCONS_00056620	0.123876	0	8.30734	0.0382904	0.68162
TCONS_00278179	0	0.101072	-8.04233	0.0383751	0.681995
TCONS_00092358	0	0.0522967	-8.04233	0.0383825	0.681995
TCONS_00066852	0	0.0987453	-8.02832	0.0387548	0.687166
TCONS_00265054	0	0.0671397	-6.95381	0.03901	0.689783
TCONS_00254979	0	0.281485	-5.70975	0.0390673	0.690052
TCONS_00272611	0.244858	0.004765	5.88888	0.0391257	0.690604
TCONS_00073620	0	0.0809083	-6.35739	0.0393424	0.693754
TCONS_00076418	0	0.127698	-8.18392	0.0393446	0.693754
TCONS_00077750	0.0936593	0	8.10392	0.0393597	0.693754
TCONS_00198886	0	0.142098	-8.0395	0.0393726	0.693754
TCONS_00218017	0	0.127351	-7.98548	0.0395428	0.696062
TCONS_00252773	0	0.070709	-7.98548	0.0395448	0.696062
TCONS_00000237	0	0.136355	-8.16688	0.0396326	0.69721
TCONS_00249593	0.435608	0	6.35076	0.0396375	0.69721
TCONS_00092350	0.0820167	0	8.06076	0.0400063	0.702722
TCONS_00136117	0.000515667	0.127273	-7.66067	0.040052	0.703282
TCONS_00041359	0.00965567	0.226657	-4.2167	0.0401081	0.70378
TCONS_00185162	0	0.12288	-7.95619	0.0401444	0.704173
TCONS_00153198	0.0868153	0	8.04175	0.0403091	0.70552
TCONS_00241956	0	0.130542	-7.97492	0.0403763	0.705843
TCONS_00261261	0	0.064873	-7.97492	0.0403788	0.705843
TCONS_00133436	0	0.111237	-8.11453	0.0404838	0.706946
TCONS_00150704	0.177297	0	8.1715	0.0405226	0.707074
TCONS_00284809	0.225283	1.51521	-2.68034	0.0408577	0.710784
TCONS_00285132	0.0779157	0	8.01626	0.0410006	0.712049
TCONS_00006476	0.0277217	0	8.00089	0.0413204	0.716406
TCONS_00280605	0	0.0894067	-6.21662	0.0413208	0.716406
TCONS_00041354	0.132297	0	8.10677	0.0414213	0.7169
TCONS_00047960	0.163526	0	6.24348	0.0417729	0.721017
TCONS_00250217	0	0.0404437	-7.86457	0.0421116	0.724065
TCONS_00292780	0.117229	0	7.94683	0.042146	0.724065
TCONS_00294420	0	0.130044	-6.67074	0.0421574	0.724065
TCONS_00060420	0.297613	1.61821	-2.52828	0.0422922	0.72578
TCONS_00101637	0.107455	0	8.05624	0.042559	0.729371
TCONS_00151624	0.26806	1.12975	-1.94746	0.042709	0.731448
TCONS_00134352	0.182749	0.00789133	4.55969	0.0430658	0.736563
TCONS_00189425	0.107256	0	8.02154	0.0432832	0.738537
TCONS_00070955	0	0.307129	-5.49316	0.0435025	0.741246
TCONS_00244010	0	0.145508	-7.85443	0.043515	0.741246
TCONS_00055900	0	0.188823	-7.94501	0.0437271	0.74361
TCONS_00240775	0	0.159733	-6.30036	0.0438207	0.743708
TCONS_00113387	0.245607	0	6.12512	0.0438321	0.743708
TCONS_00181468	0.204139	0	7.8863	0.0438398	0.743708
TCONS_00094783	0.0964773	0	7.88592	0.0438414	0.743708
TCONS_00291830	0	0.210267	-7.78351	0.0440744	0.747261
TCONS_00102427	0.086174	0	7.87388	0.0441139	0.74768
TCONS_00287428	0.0892603	0	7.87088	0.044177	0.748249
TCONS_00004050	0.00189633	0.031695	-4.05748	0.0442812	0.749014
TCONS_00001235	0	0.0317127	-7.76674	0.0445207	0.751811
TCONS_00298008	0.237061	0	7.94954	0.0447695	0.754414
TCONS_00175883	0	0.118312	-7.92489	0.04479	0.754414
TCONS_00047606	0	0.0129823	-7.92489	0.0447939	0.754414
TCONS_00195970	0	0.107212	-7.74977	0.0449782	0.756765
TCONS_00217194	0	0.0442237	-7.90448	0.0451576	0.75919
TCONS_00298314	0.111966	0	6.03792	0.0453335	0.760831
TCONS_00258238	0.0657843	0	7.82312	0.0453399	0.760831
ENSOART00000027662	0.029356	0	5.35583	0.0454528	0.761214
TCONS_00119165	0.00265067	0.063446	-4.64178	0.0454778	0.761346
TCONS_00000244	0.149547	0	6.02511	0.0454907	0.761346
TCONS_00164384	0	0.020739	-7.76176	0.0456235	0.76206
TCONS_00203525	0	0.119296	-7.69763	0.0462716	0.770853
TCONS_00004406	0.000811	0.10776	-5.99195	0.0463518	0.771177
TCONS_00134308	0.16135	0.00244833	5.142	0.0464879	0.772567
TCONS_00128760	0	0.208769	-7.72295	0.0465112	0.772567
TCONS_00129922	0.0588747	0	7.89308	0.0465268	0.772567
TCONS_00252326	0.091503	0	7.75704	0.0466894	0.773477
TCONS_00212816	0.0821253	0	7.75704	0.0466925	0.773477
TCONS_00297535	0.240571	0	7.7705	0.0467025	0.773477
TCONS_00121458	0.134637	0	7.7705	0.0467036	0.773477
TCONS_00077363	0.104459	0	7.76098	0.0467483	0.773477
TCONS_00003434	0.0511957	0	7.87376	0.0470179	0.776906
TCONS_00174589	0.0849113	0	7.74457	0.0472933	0.780872
TCONS_00094858	0.040487	0	5.95168	0.0473692	0.781286
TCONS_00168992	0.396786	0.0192697	4.43282	0.0474338	0.781995
TCONS_00036562	0	0.129528	-7.68308	0.0476918	0.784158
ENSOART00000028742	0	0.0221847	-7.60632	0.0477042	0.784158
TCONS_00183153	0.350505	0.022928	3.81708	0.0478704	0.786117
TCONS_00045804	0.183302	0	5.97378	0.0478854	0.786117
TCONS_00059088	0.0149837	0	7.7159	0.0480668	0.788573
TCONS_00057968	0.0587553	0	7.71119	0.0482105	0.789665
TCONS_00020149	0.00389433	0.762716	-6.66041	0.0482807	0.790305
TCONS_00055093	0	0.0309957	-7.64207	0.0484522	0.7926
TCONS_00289897	0.0148417	0	7.79378	0.0487504	0.796706
TCONS_00162735	0.0229587	0	7.67702	0.0488982	0.79851
TCONS_00276454	0	0.218587	-7.75291	0.0490406	0.800418
ENSOART00000028729	0.109749	0	5.14487	0.0492657	0.803575
TCONS_00050109	0.112649	0	7.65915	0.0493987	0.80445
TCONS_00062539	0	0.0954993	-7.52887	0.049603	0.807073
TCONS_00006931	0.0810033	0	7.62419	0.04964	0.807073
TCONS_00306513	0.103057	0	7.62992	0.0496716	0.807073
