# Supplementary material for: Long Non-Coding RNA GDAR Regulates Ovine Granulosa Cells Apoptosis by Affecting the Expression of Apoptosis-Related Genes
Source: Int J Mol Sci. 2022 May 6;23(9):5183. doi: 10.3390/ijms23095183 (PMC9104640; doi:10.3390/ijms23095183)
Supplement: Supplementary file 1 [file ijms-23-05183-s001.zip › Supplementary Materials/Table S5.xlsx]

## Sheet: Sheet1
long non-coding RNA GDAR regulate ovine granulosa cells apoptosis by affecting the expression of apoptosis-related genes
Supplementary Table S5. The information of differentially expressed 1144 lncRNA transcripts (420 upregulated and 724 downregulated) in the LOW and HIGH group.
ID	LOW_FPKM	HIGH_FPKM	log2FoldChange	pvalue	padj
TCONS_00199751	1.62115	0	16.083	1.74032e-21	2.91573e-17
TCONS_00184464	1.22159	0	14.5031	3.08194e-12	2.58174e-08
TCONS_00038090	0.465541	0	14.8882	6.89082e-11	3.46346e-07
TCONS_00206684	0	0.42563	-13.5173	4.80014e-09	1.34036e-05
TCONS_00289161	0	0.361205	-13.5319	6.58707e-09	1.6554e-05
TCONS_00185263	0	0.934816	-13.0404	8.19886e-08	9.81169e-05
TCONS_00227915	0	0.310637	-12.8687	1.46307e-07	0.000145931
TCONS_00012731	0	0.287477	-13.0488	1.57962e-07	0.000152682
TCONS_00174779	1.09854	0.002738	8.5089	3.0229e-07	0.00026196
TCONS_00086743	0	1.1506	-15.8793	3.18578e-07	0.000271396
TCONS_00287235	0	0.216584	-12.6906	3.78217e-07	0.000311638
TCONS_00151559	0.241288	0	12.8517	4.13962e-07	0.00033559
TCONS_00301559	0	0.432956	-12.8061	4.39622e-07	0.000345254
TCONS_00229907	0.30035	0	12.6558	4.47534e-07	0.000346061
TCONS_00024937	0	0.195961	-12.6612	5.42455e-07	0.000403059
TCONS_00214191	0.509213	0	15.5578	5.59553e-07	0.000407598
TCONS_00095370	0	0.249084	-12.4989	8.63347e-07	0.000594432
TCONS_00129274	0	0.205778	-12.2073	1.69086e-06	0.00102996
TCONS_00139730	0	0.561778	-12.2601	1.69612e-06	0.00102996
TCONS_00065866	0.291698	0	12.6006	1.70082e-06	0.00102996
TCONS_00268595	0.318651	0	12.1233	2.2358e-06	0.00129168
TCONS_00125654	0	0.259578	-13.0469	2.39883e-06	0.00137011
TCONS_00039744	0	0.0623	-12.2906	2.49675e-06	0.00141002
TCONS_00143827	0	0.437598	-12.4587	3.20455e-06	0.0017319
TCONS_00161363	0	0.414304	-11.9933	3.43394e-06	0.00181681
TCONS_00110963	0	0.640148	-14.6069	4.81358e-06	0.00237196
TCONS_00102554	0.148393	0	12.3919	5.58554e-06	0.00269943
TCONS_00121495	0	0.667222	-11.8103	6.2923e-06	0.00287512
TCONS_00031795	0	0.354607	-11.7922	8.69822e-06	0.00373666
TCONS_00197642	0	0.342566	-11.8897	9.10187e-06	0.00387694
TCONS_00011135	0	0.907826	-14.1402	1.0657e-05	0.00418472
TCONS_00092959	0	0.214589	-11.8937	1.33943e-05	0.00498684
TCONS_00302509	0	0.290625	-13.9979	1.36974e-05	0.00506221
TCONS_00235113	0	0.173983	-14.0115	1.71171e-05	0.00620116
TCONS_00004125	0	0.252964	-11.6817	1.71494e-05	0.00620116
TCONS_00279341	0	0.405859	-13.8681	1.7764e-05	0.0063323
TCONS_00053343	0	0.356817	-11.5827	1.84714e-05	0.00649239
TCONS_00252340	0	0.441146	-13.8532	1.98623e-05	0.00672653
TCONS_00077207	0.513665	0	13.7791	2.01383e-05	0.00672653
TCONS_00007945	0	0.188315	-11.4297	2.33347e-05	0.0074231
TCONS_00150687	0.28995	0	11.2226	2.36528e-05	0.00747696
TCONS_00286262	0.211806	0	13.7478	2.42512e-05	0.00761822
TCONS_00259364	0.274054	0	11.1998	2.58414e-05	0.00791917
TCONS_00101713	0	0.39449	-11.1493	2.64047e-05	0.00799489
TCONS_00059088	0.164323	0	11.2391	3.20245e-05	0.00946834
TCONS_00120593	0	0.128788	-13.6725	3.61366e-05	0.0103122
TCONS_00002138	0	0.256514	-11.3794	3.63148e-05	0.0103122
TCONS_00288744	0.352509	0	13.5138	3.77983e-05	0.0105311
TCONS_00133378	0	0.161674	-11.2509	3.85978e-05	0.0106594
TCONS_00077209	0.443716	0	13.6035	4.28289e-05	0.0115116
TCONS_00221853	0.23298	0	10.8451	4.58426e-05	0.0121271
TCONS_00051694	0	0.142942	-11.2649	4.72597e-05	0.0121841
TCONS_00246577	0	0.343245	-11.0139	5.02224e-05	0.0128136
TCONS_00245457	0	0.0541783	-10.8456	5.14248e-05	0.0130541
TCONS_00077214	0.152609	0	10.9102	5.38153e-05	0.0133941
TCONS_00164115	0.278018	0	10.6448	5.98474e-05	0.0143926
TCONS_00096399	0	0.336697	-13.2382	6.08889e-05	0.0145544
TCONS_00179058	0.444937	0	13.2454	6.20894e-05	0.0147033
ENSOART00000027727	0	93.2464	-17.7893	6.26021e-05	0.0147033
TCONS_00107789	0	0.21338	-13.1956	6.69418e-05	0.0153636
TCONS_00104637	0.280636	0	10.6699	6.86835e-05	0.0155503
TCONS_00125967	0	0.257937	-13.2042	6.94145e-05	0.0155755
TCONS_00038103	0	0.3241	-13.257	7.6861e-05	0.0168698
TCONS_00023433	0	0.263331	-13.1203	8.10594e-05	0.0175185
TCONS_00096001	0	0.278577	-10.5489	8.12106e-05	0.0175185
TCONS_00113712	0.265551	0	13.181	8.41726e-05	0.0178827
TCONS_00274301	0	0.34724	-13.1074	9.0244e-05	0.0188994
TCONS_00036379	0.222731	0	13.0236	9.69803e-05	0.0197033
TCONS_00171519	0	0.706785	-13.0428	9.85366e-05	0.0197317
TCONS_00217187	0	0.329078	-10.4313	0.000105857	0.0207027
TCONS_00309892	0.172153	0	10.5638	0.000109959	0.0212036
TCONS_00295509	0	1.25871	-13.313	0.000113672	0.0216734
TCONS_00091413	0	0.266693	-12.8639	0.000117212	0.0219109
TCONS_00096073	0	0.253364	-10.2611	0.000121082	0.0222924
TCONS_00184120	0.257252	0	10.3494	0.000122646	0.0223992
TCONS_00187341	0	0.330932	-10.4915	0.000122999	0.0223992
TCONS_00274993	0	0.222482	-12.8463	0.000127163	0.0228064
TCONS_00273415	0.377449	0	11.2928	0.00012858	0.0228064
TCONS_00146345	0	0.556644	-10.2106	0.000139655	0.0241215
TCONS_00271968	0.319927	0	10.132	0.000148188	0.0249941
TCONS_00233720	9.28362	0.0953417	6.71965	0.00015297	0.0252914
TCONS_00164092	1.15896	0	12.676	0.000163906	0.0267471
TCONS_00283113	0.183812	0	10.4561	0.000164436	0.0267471
TCONS_00090273	0	0.290059	-10.5548	0.000165771	0.026792
TCONS_00222465	0.000110333	0.308592	-8.18048	0.000167126	0.0269234
TCONS_00167036	0	0.296737	-12.6767	0.000172578	0.0276245
TCONS_00255480	0	0.200011	-12.6433	0.000188301	0.0294841
TCONS_00002166	0.031603	0	10.4006	0.000190238	0.0296948
TCONS_00132767	0.245037	0	12.5365	0.000191761	0.029811
TCONS_00311800	0	0.168373	-12.5701	0.00020525	0.030905
TCONS_00256024	0	0.271142	-12.5036	0.000209549	0.0311608
TCONS_00295511	0	0.988769	-12.9672	0.00022528	0.0329651
TCONS_00108669	1.16997	0	12.5219	0.000225618	0.0329651
TCONS_00172194	0.238154	0	10.1033	0.000227815	0.0331458
TCONS_00184975	0	0.205214	-10.0367	0.000239956	0.0343609
TCONS_00192679	0.231172	0	12.4197	0.000241941	0.0345124
TCONS_00129325	0	0.058135	-12.4814	0.000243565	0.0345292
TCONS_00267101	0	0.371903	-12.635	0.000244566	0.0345292
TCONS_00125073	0	0.48182	-9.61571	0.000254005	0.0352147
TCONS_00081647	0.248554	0	12.3555	0.000259741	0.0356697
TCONS_00223869	0	0.25166	-12.3305	0.000263599	0.0359052
TCONS_00106566	0	2.10662	-12.7339	0.000269161	0.0364652
TCONS_00207217	0.335295	0	12.6169	0.000273299	0.0366309
TCONS_00018090	0	0.446263	-12.3356	0.000277673	0.0370196
TCONS_00120155	0	0.0704663	-12.3733	0.000291108	0.0380198
TCONS_00050493	0	0.138967	-12.5743	0.000293252	0.0380198
TCONS_00221792	0	0.136285	-10.1488	0.000301893	0.0387085
TCONS_00252706	0	0.140967	-12.2844	0.000305087	0.0389195
TCONS_00284813	0.0987533	0	12.581	0.000323107	0.0406242
TCONS_00033380	0	0.226161	-12.2279	0.000327031	0.0407872
TCONS_00279322	0	0.232917	-12.2248	0.000333615	0.0411994
TCONS_00015979	0	0.457242	-9.76793	0.000339991	0.0418838
TCONS_00165162	8179.85	53146.1	-2.55851	0.00034413	0.0421775
TCONS_00053602	0	0.246022	-12.1441	0.000347794	0.0424292
TCONS_00169882	0	0.244733	-12.175	0.00034978	0.0424659
TCONS_00122878	0	0.171059	-12.5811	0.000368366	0.043462
TCONS_00109502	111.13	19.598	2.62735	0.000369365	0.043476
TCONS_00030568	0.110848	0	12.0844	0.000373748	0.0436692
TCONS_00189467	0.13875	0	12.0099	0.00039184	0.0449083
TCONS_00188598	0.196746	0	9.61525	0.000398532	0.0454972
TCONS_00132823	0	0.242495	-9.55381	0.000400098	0.0454972
TCONS_00255711	0	0.246407	-12.2522	0.000408093	0.0458395
TCONS_00189254	0.093569	0	14.6408	0.000409306	0.0458395
TCONS_00247977	0	0.12765	-12.1035	0.000409757	0.0458395
TCONS_00299507	0	0.192721	-9.24514	0.000422956	0.0466198
TCONS_00308779	0	0.213605	-11.9816	0.000433725	0.047391
TCONS_00245563	0.10696	0	11.9824	0.000442706	0.0481164
TCONS_00165188	0	0.199845	-9.29443	0.000449122	0.0485458
TCONS_00175649	0	0.0983167	-11.9616	0.000459216	0.049006
TCONS_00280877	0.303047	0	9.17386	0.00046118	0.049006
TCONS_00062904	0	0.06065	-10.8511	0.000466837	0.0491911
TCONS_00275548	0	0.209581	-11.9987	0.000476124	0.0500648
TCONS_00268361	0	0.113597	-11.8596	0.000485384	0.0508257
TCONS_00049480	0.241446	0	11.8659	0.000509601	0.0527028
TCONS_00136220	0.189678	0	9.34612	0.000511867	0.0528285
TCONS_00114454	0.226387	0	11.883	0.000524453	0.0537683
TCONS_00086691	0	0.174875	-12.8417	0.000549219	0.0554954
TCONS_00168616	0	0.300471	-11.8007	0.000562649	0.0564469
TCONS_00244676	0	0.280355	-11.8318	0.00056511	0.0565808
TCONS_00117447	0.116076	0	11.8146	0.000567649	0.0566095
TCONS_00283169	0	0.193705	-11.7515	0.00057097	0.056828
TCONS_00071855	0.228181	0	11.7418	0.000574461	0.0570623
TCONS_00155522	0	0.500301	-11.7543	0.000587705	0.05792
TCONS_00210942	0	0.298974	-9.03607	0.000597552	0.0585461
TCONS_00227908	0	0.203347	-11.7223	0.000612833	0.0595788
TCONS_00037115	0	0.177733	-11.6537	0.000650746	0.0618295
TCONS_00167235	0.00177467	0.867907	-8.67244	0.000654524	0.0620711
TCONS_00256023	0.126505	0	11.5675	0.000662669	0.0627252
TCONS_00168098	0	0.261537	-11.6319	0.000667522	0.0629962
TCONS_00301655	0	0.185866	-11.9028	0.000668039	0.0629962
TCONS_00208427	0.0730037	0	11.6014	0.000671843	0.0631641
TCONS_00231545	0	0.284315	-11.5593	0.000673746	0.0631788
TCONS_00312408	0.138565	0	11.6529	0.000691433	0.0640484
TCONS_00081121	0	0.281866	-11.5565	0.000699591	0.0643847
TCONS_00143475	0	0.139308	-11.7043	0.00070099	0.0643847
TCONS_00162495	24409.7	145668	-2.43584	0.00070289	0.0643847
TCONS_00162735	0.423967	0	11.7091	0.00071266	0.0650085
TCONS_00025958	0.146602	0	11.611	0.000715852	0.0651815
TCONS_00183460	0	0.134909	-11.7942	0.000724459	0.0656114
TCONS_00110452	0	0.27713	-11.4955	0.000742787	0.0668513
TCONS_00074184	0	9.91443	-14.0823	0.000746691	0.0669128
TCONS_00171148	0	0.421982	-11.4639	0.000776584	0.0684784
TCONS_00144309	0	0.204052	-11.4904	0.000797633	0.0690028
TCONS_00037837	0	0.199083	-11.7405	0.000805761	0.0693553
TCONS_00159148	0	0.161423	-8.85798	0.000811138	0.0695724
TCONS_00047279	0	0.214288	-11.4665	0.000815067	0.0697903
TCONS_00190953	0	0.145628	-11.4755	0.000835651	0.0709485
TCONS_00015040	0.302491	0	8.85466	0.000837428	0.0709795
TCONS_00004058	0.273831	0.000311333	7.68815	0.000847924	0.0716275
TCONS_00274061	0	0.181163	-11.4315	0.000853479	0.0719758
TCONS_00065748	0	0.259845	-11.3355	0.000864199	0.0727052
TCONS_00038687	0	0.168128	-11.4653	0.000865097	0.0727052
TCONS_00092862	0	0.372317	-11.3234	0.000869362	0.0727052
TCONS_00214188	0.490406	0	13.9439	0.000882989	0.0737222
TCONS_00027485	0.131519	0	11.3	0.000884654	0.0737388
TCONS_00049863	0	0.11345	-11.5872	0.000892525	0.0740266
TCONS_00032091	0	0.141758	-11.3711	0.000909224	0.0751635
TCONS_00302865	0.083311	0	11.3758	0.000919984	0.0757538
TCONS_00180218	0.264868	0	8.70521	0.000920886	0.0757538
TCONS_00143357	0	0.207025	-11.338	0.000973095	0.0793989
TCONS_00256015	0	0.0730663	-11.3168	0.000976719	0.0795653
TCONS_00033584	0	0.145912	-11.2451	0.000978301	0.0795653
TCONS_00126463	0	0.27119	-11.211	0.000986148	0.0799448
TCONS_00095992	0	0.198101	-11.2929	0.00105563	0.0835556
TCONS_00292269	0	0.142983	-11.1882	0.001059	0.083676
TCONS_00049479	0.160623	0	11.1555	0.00107407	0.0840249
TCONS_00018086	0	0.141259	-11.1878	0.00107467	0.0840249
TCONS_00142363	0	0.0199457	-11.1921	0.00107981	0.0840249
TCONS_00096223	0	0.26656	-11.1954	0.00108361	0.0840249
TCONS_00054712	0	0.059661	-8.72984	0.00109226	0.0843303
TCONS_00132307	0	0.137619	-11.0838	0.00111488	0.0849466
TCONS_00198517	0	0.196468	-11.1605	0.00112193	0.0850535
TCONS_00000235	0	0.229341	-8.61638	0.00114578	0.0865834
TCONS_00257213	0	0.142583	-13.7238	0.00115116	0.0867464
TCONS_00018729	0	0.195916	-11.1727	0.00115514	0.0869154
TCONS_00096211	0	0.914753	-13.6448	0.00116513	0.0874058
TCONS_00245905	0.235023	0	8.89986	0.00116796	0.087487
TCONS_00302820	0	0.165049	-11.0412	0.00117495	0.0878674
TCONS_00142370	0	0.208935	-11.1434	0.00118409	0.0881598
TCONS_00215541	0	0.210243	-11.0123	0.00119792	0.0886745
TCONS_00096221	0.355188	0	11.1643	0.00121084	0.0892365
TCONS_00257962	0.000633333	0.239468	-8.24522	0.00121369	0.0893152
TCONS_00247914	0	0.134995	-11.2343	0.00123725	0.0904392
TCONS_00217980	2.86039	0.0144687	7.29951	0.00124542	0.0908349
TCONS_00064458	0	0.352741	-10.9716	0.00124699	0.0908349
TCONS_00289671	0.306615	0	13.4725	0.00126728	0.0917293
TCONS_00122342	0	0.284752	-8.24008	0.00127204	0.0917293
TCONS_00049465	0	0.213399	-11.1014	0.00127678	0.0919392
ENSOART00000027613	0	0.0415547	-8.7089	0.00128392	0.0923209
ENSOART00000028466	0	0.0283783	-8.16755	0.00128789	0.092474
TCONS_00240368	0.0992933	0	13.448	0.00129709	0.0924876
TCONS_00023100	0	0.149702	-10.9209	0.00130081	0.0924876
TCONS_00208660	0	0.188686	-8.35371	0.0013028	0.0924876
TCONS_00102103	1.5929	0	13.4343	0.00132144	0.0928925
TCONS_00253400	0.142871	0	11.1281	0.00134587	0.0939663
TCONS_00212163	0	0.172141	-11.2593	0.00136057	0.094454
TCONS_00235206	0.153708	0	11.0954	0.00138965	0.0955496
TCONS_00190921	0	0.102056	-8.23049	0.00140309	0.0962103
ENSOART00000028647	0	0.032416	-8.28287	0.00143463	0.0974058
TCONS_00314217	0	0.0748777	-10.8621	0.00143989	0.097536
TCONS_00006533	0.244642	0	13.3718	0.00145431	0.0982477
TCONS_00157180	0	0.157127	-10.8546	0.00146007	0.0985047
TCONS_00002506	0.124598	0	10.8695	0.00147521	0.0992595
TCONS_00241028	6.19083	0.004846	9.70318	0.00150097	0.100589
TCONS_00285931	0	0.202158	-10.8776	0.00153425	0.102313
TCONS_00094858	0.20314	0	8.18416	0.00154401	0.102561
TCONS_00209866	0.136222	0	10.7907	0.00154468	0.102561
TCONS_00258792	0.153768	0	10.8111	0.0015481	0.102652
TCONS_00268567	0.202654	0.001265	7.42182	0.00156056	0.103342
TCONS_00028689	0	0.202293	-8.34401	0.00157489	0.104154
TCONS_00152242	0	0.371928	-10.761	0.00158182	0.104466
TCONS_00214183	0	0.207193	-10.8804	0.00158584	0.104466
TCONS_00213123	0.153634	0	11.4299	0.00161865	0.106349
TCONS_00157110	0	0.178629	-10.8247	0.0016315	0.106523
TCONS_00219952	0	0.0997027	-7.8617	0.00164344	0.10686
TCONS_00292363	0.122546	0	10.7217	0.00166116	0.107515
TCONS_00032996	0	0.148854	-10.8673	0.00167294	0.107554
TCONS_00154740	0	0.134	-10.7827	0.001681	0.107554
TCONS_00102282	0.0527027	0.000116333	7.11994	0.00168428	0.107554
TCONS_00086635	1.50407	0.0556217	4.82257	0.00168798	0.107554
TCONS_00220143	0	0.320483	-10.7379	0.00169089	0.107554
TCONS_00084643	0	0.485055	-10.7609	0.00169264	0.107554
TCONS_00217114	0	0.134382	-10.9481	0.00169907	0.107826
TCONS_00193595	0.227254	0	13.1968	0.00173705	0.109408
TCONS_00294534	0	0.350668	-8.23064	0.00175422	0.110078
TCONS_00132347	0	0.181501	-10.6877	0.00176082	0.110078
TCONS_00248397	0.119461	0	13.1529	0.00179871	0.112307
TCONS_00295507	0	0.247842	-10.9241	0.00180639	0.112506
TCONS_00274016	0.146684	0	10.8764	0.00184116	0.114106
TCONS_00179069	0	0.0828473	-10.5262	0.00188172	0.115141
TCONS_00162481	0.186695	0	10.5492	0.00192333	0.115819
TCONS_00003629	0.129148	0	10.5042	0.001925	0.115819
TCONS_00075151	0	0.150382	-10.524	0.00193331	0.115819
TCONS_00211300	0	0.181676	-13.1626	0.00197848	0.117591
TCONS_00035772	0	0.290511	-13.1099	0.00197926	0.117591
TCONS_00153551	0.21482	0	8.27135	0.002009	0.118517
TCONS_00085718	0.0921007	0	10.4846	0.00203812	0.119347
TCONS_00128296	0.0854557	0	10.3199	0.00203872	0.119347
TCONS_00116325	0.00143	0.300099	-7.7182	0.00206169	0.119683
TCONS_00291486	0	0.138175	-10.4875	0.00206448	0.119683
TCONS_00253831	0	0.240891	-13.1151	0.00208419	0.120269
TCONS_00211361	0	0.11612	-10.3265	0.00208895	0.120269
TCONS_00273007	0	0.189911	-10.3423	0.00209151	0.120278
TCONS_00263932	0.0535313	0	10.4162	0.00210197	0.120742
TCONS_00040388	0	0.141469	-10.854	0.00212505	0.121512
TCONS_00088753	0	0.180788	-10.395	0.00219498	0.123982
TCONS_00187799	0	0.188685	-13.013	0.00221286	0.124384
TCONS_00090685	0	0.117897	-10.4982	0.00221526	0.124384
TCONS_00051569	0.07779	0	9.55865	0.00221734	0.124384
TCONS_00253580	0.182631	0	10.271	0.00224827	0.125616
TCONS_00138622	0	0.175784	-10.331	0.00224931	0.125616
TCONS_00006534	0	0.370697	-12.9912	0.00225197	0.125625
TCONS_00290261	0.373182	0	10.309	0.00225499	0.125655
TCONS_00022987	0	0.274589	-12.9692	0.00227506	0.126632
TCONS_00096204	1.21355	0	12.9094	0.00228663	0.126988
TCONS_00277151	1.73333e-05	0.256925	-8.38939	0.00230932	0.127691
TCONS_00223830	0	0.191149	-12.9246	0.00234728	0.129221
TCONS_00063135	0.316929	0	10.3285	0.00235732	0.12949
TCONS_00211326	0.154479	0	10.3305	0.00236288	0.129596
TCONS_00044420	0.343002	0	10.138	0.00238499	0.130045
TCONS_00198345	0	0.169132	-10.2126	0.00239503	0.130422
TCONS_00109953	0	0.143615	-10.3616	0.00239948	0.130522
TCONS_00187834	0	0.241763	-8.106	0.00244428	0.131913
TCONS_00181032	0	0.0776353	-10.1558	0.00244604	0.131913
TCONS_00106316	0	0.131232	-7.69922	0.00246017	0.132514
TCONS_00006476	0.145206	0	10.2611	0.00247292	0.132651
TCONS_00144976	0	0.129215	-8.18573	0.0024897	0.133194
TCONS_00027952	0.123939	0	10.1548	0.00249203	0.133194
TCONS_00076083	0	0.112328	-12.8475	0.00250569	0.133554
TCONS_00167137	0.152785	0	10.2745	0.00253105	0.134564
TCONS_00284809	0.0992167	1.51521	-3.7805	0.002604	0.137193
TCONS_00121504	0	0.176	-12.7994	0.00262206	0.138
TCONS_00308051	0.0917893	0	10.0939	0.00262939	0.138241
TCONS_00124037	0.175327	0	10.0719	0.00265355	0.138723
TCONS_00016819	0	0.199944	-10.1443	0.00265778	0.138723
TCONS_00041359	0	0.226657	-7.58806	0.00265786	0.138723
TCONS_00190665	0	0.151314	-8.79762	0.00265788	0.138723
TCONS_00067490	0	0.147102	-10.0618	0.00267792	0.138904
TCONS_00261584	0	0.0394843	-10.2353	0.00269037	0.138989
TCONS_00186489	0	0.144354	-12.829	0.0026936	0.139
TCONS_00076086	0	0.128786	-10.6366	0.00269746	0.139056
TCONS_00114376	0.417353	0	12.6862	0.00270901	0.139366
TCONS_00253469	0	0.163285	-12.8195	0.00272448	0.139381
TCONS_00232274	0	0.132657	-10.1292	0.00276864	0.140788
TCONS_00266084	0	0.0883093	-10.0061	0.00277028	0.140788
TCONS_00018926	0	0.175383	-10.2137	0.00277691	0.140983
TCONS_00069943	1.87442	0	12.6435	0.00278974	0.141349
TCONS_00045069	0	0.108071	-10.0391	0.00279573	0.14151
TCONS_00236933	0.214389	0	12.6623	0.00282383	0.142501
TCONS_00194058	0.0632377	0	9.89581	0.00284099	0.143068
TCONS_00166891	0.104696	0	12.6185	0.00285645	0.143225
TCONS_00165076	0.0706123	0	10.4425	0.00289695	0.144451
TCONS_00143718	0.005576	0.413428	-5.43473	0.00291242	0.145007
TCONS_00288047	0.430937	0	12.5985	0.00292158	0.145007
TCONS_00150135	0.00192933	0.295872	-6.09924	0.00293757	0.145609
TCONS_00211329	0	0.166596	-10.208	0.00295256	0.146026
TCONS_00253767	0.080857	0	10.0499	0.00296214	0.146223
TCONS_00297869	0	0.342512	-7.51522	0.00296604	0.146223
TCONS_00092736	0.098187	0	10.0254	0.00299629	0.146927
TCONS_00313278	0.141914	0	9.83568	0.00308294	0.150116
TCONS_00004044	0	0.160507	-12.6062	0.00310223	0.150797
TCONS_00213260	0	0.10997	-12.6544	0.00312446	0.151469
TCONS_00129015	0	0.0667363	-12.6316	0.00318816	0.153026
TCONS_00297993	0	0.339132	-7.60917	0.00319162	0.153026
TCONS_00077190	0.335109	0	9.73402	0.00328426	0.156242
TCONS_00014023	0	0.098266	-9.93514	0.0033114	0.157017
TCONS_00235145	0.156818	0	12.5563	0.0033314	0.157223
TCONS_00275935	0	0.114346	-12.513	0.00334498	0.157716
TCONS_00222473	0	0.122483	-9.75233	0.00337154	0.15821
TCONS_00274874	0	0.293467	-7.30709	0.00337611	0.15821
TCONS_00212911	0	0.173172	-12.4752	0.00345844	0.160801
TCONS_00229210	0	0.151714	-9.71707	0.0034616	0.160801
TCONS_00234235	0	0.13908	-10.3262	0.0034665	0.16088
TCONS_00060938	0	0.233902	-12.4322	0.00354653	0.16414
TCONS_00043704	0	0.301422	-12.5053	0.0035578	0.164483
TCONS_00198335	0	0.189102	-9.71545	0.00356049	0.164483
TCONS_00313453	0.14117	0	12.3355	0.00358932	0.165058
TCONS_00302968	0	0.281581	-9.84184	0.00359544	0.165179
TCONS_00011875	0.247275	0	12.4464	0.00362264	0.166132
TCONS_00125842	0	0.077975	-12.3997	0.00363488	0.166455
TCONS_00247517	6.53333e-05	0.166059	-8.73634	0.00364046	0.166455
TCONS_00184118	0.209347	0	10.2435	0.00366408	0.166735
TCONS_00017919	0.249963	0	9.79959	0.00366896	0.166735
TCONS_00286503	0.140567	0	12.2838	0.00373627	0.168345
TCONS_00002465	0	0.12005	-9.75083	0.0037608	0.168773
TCONS_00122398	0	0.199408	-12.4265	0.00376937	0.169007
TCONS_00093336	0.138748	0	12.2663	0.00380306	0.169753
TCONS_00042383	0	0.0914743	-12.331	0.00384852	0.171484
TCONS_00125618	0	0.0276837	-9.66138	0.00385717	0.171694
TCONS_00022824	0	0.185987	-12.3215	0.00387746	0.17186
TCONS_00198541	0.124444	0	9.71151	0.00389814	0.172321
TCONS_00033577	0	0.1128	-9.54776	0.0039207	0.172539
TCONS_00102552	0.136727	0	12.3425	0.00392418	0.172539
TCONS_00310086	0	0.171518	-9.55431	0.0039267	0.172539
TCONS_00094326	0.243299	0	9.84441	0.00395754	0.173572
TCONS_00194220	0	0.116948	-10.5121	0.00397477	0.173879
TCONS_00204024	0.000137667	0.116725	-8.57348	0.00397955	0.173879
TCONS_00226842	0	0.13361	-12.2839	0.00398819	0.174005
TCONS_00295510	0	0.100068	-9.63554	0.00401397	0.174818
TCONS_00004057	0.012301	0.559154	-5.08621	0.00401726	0.174818
TCONS_00128914	0.158591	0	12.3001	0.0040527	0.175601
TCONS_00163660	0	0.304706	-7.14757	0.0040655	0.175747
TCONS_00130243	0	0.152357	-12.2539	0.00407706	0.175747
TCONS_00280118	0	0.305687	-10.0366	0.00411563	0.176954
TCONS_00225428	0	0.294617	-12.2248	0.00413646	0.177395
TCONS_00170696	0	0.143589	-9.78462	0.00414156	0.177462
TCONS_00253706	0	0.203282	-9.55515	0.00416131	0.178005
TCONS_00204932	0	0.226223	-9.54815	0.00421887	0.18016
TCONS_00206731	0.136685	0	9.56248	0.00426593	0.181599
TCONS_00037603	0	0.249574	-9.51021	0.00432486	0.18375
TCONS_00146103	0.222802	0	12.1985	0.00433394	0.183834
TCONS_00035692	0	0.146473	-12.1552	0.00434744	0.183834
TCONS_00057500	0.0531397	0	9.46672	0.00439735	0.184897
TCONS_00136290	0	0.106652	-12.1371	0.00439968	0.184897
TCONS_00207334	0.0916197	0	12.0501	0.00441075	0.185083
TCONS_00037402	0	0.234336	-12.132	0.00441992	0.185283
TCONS_00030597	0	0.300903	-9.81323	0.00443782	0.185723
TCONS_00264625	0	0.139178	-9.67401	0.00446078	0.185796
TCONS_00199765	0	0.135555	-12.1697	0.00452397	0.18727
TCONS_00225067	0.135913	0	12.0145	0.00452449	0.18727
TCONS_00162496	0	22.1987	-12.1017	0.00452686	0.18727
TCONS_00258238	0.197606	0	9.49851	0.00453678	0.187378
TCONS_00279729	0.177739	0	12.0413	0.00454073	0.187378
TCONS_00112197	0.0964937	0	9.45735	0.00456672	0.187834
TCONS_00112785	0	0.146601	-12.0739	0.00459158	0.188548
TCONS_00227047	0	0.148201	-12.0616	0.00463862	0.189698
TCONS_00297730	0	0.342942	-7.17142	0.00464123	0.189698
TCONS_00226843	0	0.131199	-12.0578	0.00464225	0.189698
TCONS_00159988	0.197087	0	12.0101	0.00466129	0.190271
TCONS_00110378	0.00479467	0.402846	-6.14149	0.00466383	0.190271
TCONS_00230778	0.0937113	0	11.9461	0.00474884	0.192815
TCONS_00017719	0	0.154593	-12.033	0.00475259	0.192815
TCONS_00311520	0	0.371991	-12.0317	0.00476636	0.193199
TCONS_00271995	0.171083	0	11.9671	0.00480017	0.194164
ENSOART00000027719	0	0.0362787	-9.34142	0.00486977	0.196125
TCONS_00265153	0.0689753	0	9.31172	0.00488652	0.196142
TCONS_00015036	0.125884	0	11.9342	0.00488749	0.196142
TCONS_00192412	0	0.0847353	-9.28102	0.00490613	0.196487
TCONS_00243862	0.14123	0	7.28937	0.00493779	0.197284
TCONS_00006154	0	0.154147	-11.9731	0.00496574	0.198172
TCONS_00070843	0.0563713	0	11.0611	0.00498187	0.19857
TCONS_00165163	0	6.3642	-10.3074	0.00500396	0.199136
TCONS_00258203	0	0.114507	-11.9416	0.00506155	0.200482
TCONS_00199766	0.134539	2.60856	-4.17031	0.00506171	0.200482
TCONS_00168464	0.122943	0	11.986	0.00507008	0.200655
TCONS_00009829	0.309375	0	7.27462	0.00508579	0.201023
TCONS_00152598	0.144518	0	11.978	0.0051072	0.201321
TCONS_00285971	0	0.0606827	-11.9272	0.00511093	0.201321
TCONS_00033417	0	0.114487	-12.0063	0.00513442	0.201772
TCONS_00268682	0.0815043	0	11.8273	0.00516828	0.202785
TCONS_00230659	0	0.108837	-9.8557	0.00520528	0.203443
TCONS_00162514	0.215085	0	11.9385	0.00521587	0.203699
TCONS_00075636	0	0.0677947	-9.2527	0.00524327	0.204183
TCONS_00006498	0.136946	0	11.8465	0.00524453	0.204183
TCONS_00218993	0	0.101725	-9.17746	0.00525183	0.204278
TCONS_00269032	0	0.233792	-11.8936	0.00525508	0.204278
TCONS_00208270	0.143795	0	11.8409	0.00527133	0.204751
TCONS_00271997	0	0.172277	-11.8872	0.00529107	0.205303
TCONS_00247806	0.11212	0	9.21795	0.0052937	0.205303
TCONS_00011974	0	0.0321033	-9.15983	0.0053252	0.206365
TCONS_00036582	0	0.0593283	-9.3908	0.00533442	0.206433
TCONS_00012092	0.117734	0	11.9003	0.00537169	0.207161
TCONS_00182374	0.25934	0	9.10107	0.00542269	0.208058
TCONS_00138800	0	0.186594	-11.8471	0.00544278	0.208624
TCONS_00293021	0.563868	0.000884	8.18644	0.00544576	0.208624
TCONS_00111845	0	0.202878	-9.22974	0.00547689	0.209338
TCONS_00120322	0	0.137196	-11.8329	0.00548855	0.209624
TCONS_00227020	0	0.157998	-11.8279	0.00549779	0.209818
TCONS_00265988	0	0.204118	-9.17787	0.00557672	0.211226
TCONS_00301516	0	0.19282	-9.20841	0.00559517	0.211606
TCONS_00212637	0	0.150587	-9.19535	0.00561114	0.211891
TCONS_00206027	0.146698	0	9.16845	0.00561586	0.21191
TCONS_00250217	2.26651	0.0404437	5.92964	0.00568735	0.213713
TCONS_00086495	0	0.21661	-11.7569	0.00581011	0.217444
TCONS_00169761	0	0.135291	-9.35962	0.00582514	0.217464
TCONS_00192674	0.0904477	0	9.09878	0.00585208	0.218041
TCONS_00037147	0.149802	0	11.661	0.00587155	0.218442
TCONS_00120856	0.195236	0	11.7687	0.00588744	0.218523
TCONS_00246785	0	0.335861	-9.0825	0.00588993	0.218523
TCONS_00194218	0	0.134601	-10.7142	0.0059244	0.219228
TCONS_00129005	0	0.112072	-11.8042	0.00593191	0.219228
TCONS_00076625	0	0.177721	-7.02454	0.00596008	0.219837
TCONS_00092520	0	0.122077	-9.17551	0.00597033	0.220001
TCONS_00010708	0.094312	0	11.6308	0.00599343	0.220488
TCONS_00017429	0	0.180279	-11.7885	0.00599673	0.220488
TCONS_00304222	0	0.0784037	-9.05256	0.00602428	0.221042
TCONS_00096474	0.0894063	0	8.98827	0.00602497	0.221042
TCONS_00077363	0.0677463	0	6.98983	0.00605212	0.22123
TCONS_00098126	0	0.143049	-11.7037	0.00608117	0.221808
TCONS_00231734	0	0.057401	-9.05951	0.00612286	0.222521
TCONS_00302190	0.184111	0	9.2569	0.00614917	0.222994
TCONS_00130253	0	0.104657	-11.6718	0.00622207	0.224601
TCONS_00231308	0	0.374748	-11.6686	0.00623093	0.224601
TCONS_00035816	0	0.133645	-11.6546	0.00627544	0.225209
TCONS_00306637	0	0.238851	-8.99403	0.00629192	0.225209
TCONS_00111291	0.107139	0	9.48221	0.00630922	0.225209
TCONS_00057474	0	0.111973	-11.6469	0.0063103	0.225209
TCONS_00281086	0	0.090707	-11.6434	0.00632457	0.225451
TCONS_00289941	0	0.117818	-11.6424	0.00633061	0.225454
TCONS_00138465	0.509143	0	11.5753	0.00636161	0.225884
TCONS_00313260	0	0.300876	-11.6341	0.00636369	0.225884
TCONS_00295227	0	0.452424	-9.15416	0.00638205	0.226216
TCONS_00096930	0.055501	0	8.9803	0.00639111	0.226249
TCONS_00018898	0	0.102982	-11.6279	0.00639248	0.226249
TCONS_00027640	0	0.111841	-11.6259	0.00640189	0.226281
TCONS_00092944	0.155746	0	11.6515	0.00645269	0.227309
TCONS_00022989	0	0.278008	-11.6071	0.00646556	0.227572
TCONS_00017509	0	0.0547303	-8.93289	0.00648474	0.227927
TCONS_00281312	0	0.409642	-11.5975	0.00648968	0.227942
TCONS_00150092	0	0.576271	-11.6829	0.00651666	0.22857
TCONS_00279441	0.08615	0	11.4984	0.00653598	0.228928
TCONS_00313323	0	0.103854	-11.5827	0.00656273	0.229388
TCONS_00277093	0	0.208746	-11.5539	0.00666327	0.231131
TCONS_00091434	0.0457107	0	11.4633	0.006712	0.232168
TCONS_00183860	0	0.24783	-8.91115	0.00672483	0.232247
TCONS_00253462	0.131062	0	11.5854	0.00674007	0.232247
TCONS_00053379	0	0.216495	-9.20115	0.00674165	0.232247
TCONS_00153821	0.0616227	0	11.4534	0.0067615	0.232361
TCONS_00106953	0	0.169147	-9.21099	0.00676257	0.232361
TCONS_00132313	0.143926	0	11.4846	0.00676395	0.232361
TCONS_00131425	0	0.143898	-11.5215	0.00679308	0.232895
TCONS_00022943	0.127684	0	11.4632	0.00687786	0.234052
TCONS_00234702	0	0.119687	-11.5058	0.00690401	0.234624
TCONS_00037629	0	0.023886	-11.5633	0.00698946	0.23625
TCONS_00128300	0	0.121536	-9.01408	0.00701924	0.236631
TCONS_00291235	0.130466	0	11.5129	0.00705307	0.237176
TCONS_00090702	0	0.162127	-11.4807	0.00705459	0.237176
TCONS_00199562	0	0.171394	-11.4518	0.00720773	0.240587
TCONS_00206869	0	0.0900477	-9.21407	0.00725687	0.241737
TCONS_00197504	0	0.130589	-11.4233	0.00727586	0.242007
TCONS_00268159	0	0.236879	-8.85423	0.00728489	0.242007
TCONS_00302822	0.113523	0	11.368	0.00730108	0.242063
TCONS_00186531	0	0.126993	-11.4173	0.00731286	0.242293
TCONS_00293034	0.482212	0	8.74342	0.00734235	0.24311
TCONS_00193194	0.0276437	2.06548	-5.96513	0.00740295	0.244097
TCONS_00085493	0	0.252541	-11.3966	0.00745327	0.245044
TCONS_00087294	0.0399807	0	11.3212	0.0074544	0.245044
TCONS_00240255	0.109062	0	8.80959	0.00749463	0.245933
TCONS_00112113	0.086961	0	11.289	0.00749701	0.245933
TCONS_00153172	0	0.161308	-8.84083	0.00754216	0.246639
TCONS_00028440	0	0.166554	-11.3636	0.00758495	0.247555
TCONS_00237735	0	0.158746	-8.76196	0.00766844	0.249358
TCONS_00064337	0.345524	0	8.66337	0.0076871	0.249592
TCONS_00239942	0.151666	0	11.3648	0.00779542	0.251516
TCONS_00258623	0.397953	0	8.7644	0.00779783	0.251516
TCONS_00238645	0.137968	0	8.99669	0.00790003	0.253816
TCONS_00048957	0.338854	0	11.3365	0.00790302	0.253816
TCONS_00036905	0	0.150619	-11.3792	0.00795403	0.255291
TCONS_00012943	0	0.0585023	-11.3727	0.0079754	0.255491
TCONS_00240453	0	0.140278	-11.2855	0.00797552	0.255491
TCONS_00094655	0	0.135219	-11.2803	0.00799719	0.255696
TCONS_00004517	0	0.153076	-8.91896	0.00801398	0.255908
TCONS_00306895	0	0.21507	-8.71552	0.00802558	0.255935
TCONS_00280349	0.0916253	0	11.1754	0.00804368	0.256191
TCONS_00100097	0	0.107554	-11.275	0.00804835	0.256191
TCONS_00139038	0	0.0662453	-8.65375	0.00806592	0.256588
TCONS_00117282	0	0.237313	-11.2628	0.00811974	0.257672
TCONS_00127128	0	0.182018	-11.2628	0.00812198	0.257672
TCONS_00252341	0	0.256564	-11.2598	0.00813797	0.257672
TCONS_00036656	0	0.135307	-8.68743	0.00815615	0.257827
TCONS_00284811	0	0.043747	-11.2401	0.00817089	0.257968
TCONS_00137302	0.068347	0	8.81326	0.00818721	0.258321
TCONS_00227034	0	0.194298	-11.2347	0.00820616	0.258445
TCONS_00283163	0.164711	0	11.1759	0.00823835	0.258709
TCONS_00259637	0	0.190123	-8.61207	0.00828832	0.259717
TCONS_00063930	0	0.156338	-8.72005	0.00829861	0.259717
TCONS_00214980	0.148186	0	11.1547	0.00832327	0.260326
TCONS_00223930	0	0.163841	-8.70671	0.00835869	0.261109
TCONS_00005762	0	0.211401	-6.87402	0.00843608	0.262622
TCONS_00214189	0.0666743	0	11.0859	0.00844507	0.262622
TCONS_00284816	0	0.0495857	-11.1834	0.00851541	0.263548
TCONS_00243499	0	0.130058	-11.2443	0.00859582	0.265146
TCONS_00144992	0	0.0836273	-11.1578	0.00859869	0.265146
TCONS_00275296	0	0.0974217	-11.1564	0.00860666	0.265229
TCONS_00027385	0	0.0660417	-8.75559	0.0086524	0.265986
TCONS_00143355	0.0948103	0	11.0759	0.00868617	0.266535
TCONS_00087480	0.0111633	0.562898	-5.46724	0.00872919	0.267338
TCONS_00239333	0.093969	0	11.0007	0.00888242	0.270583
TCONS_00023869	0.13154	0	8.6212	0.00891209	0.271314
TCONS_00107289	0	0.171952	-8.68417	0.00894555	0.271974
TCONS_00103278	0.174868	0	8.72313	0.00895	0.271974
TCONS_00145607	0	0.131284	-8.6372	0.00897402	0.272423
TCONS_00310764	0	0.0978477	-11.075	0.00900842	0.273089
TCONS_00264809	0.126392	0	8.68731	0.00905918	0.273903
TCONS_00224727	0	0.344087	-11.0689	0.00906922	0.273903
TCONS_00194192	0	0.493749	-11.1493	0.00909632	0.274265
TCONS_00151859	0	0.152343	-8.68625	0.00915629	0.275828
TCONS_00188464	0	0.141404	-11.1322	0.00920959	0.276281
TCONS_00016394	0	0.157477	-11.1169	0.00924009	0.276608
TCONS_00250244	0.068016	0	8.38019	0.00926989	0.276832
TCONS_00102783	0	0.10273	-11.0302	0.00927512	0.276832
TCONS_00088385	0.247541	0	8.43969	0.00928163	0.276862
TCONS_00257187	0	0.0944263	-11.0081	0.00940097	0.279176
TCONS_00146339	0	0.108637	-11.0065	0.00940165	0.279176
TCONS_00201676	0	0.0575383	-11.0876	0.00941749	0.279422
ENSOART00000028788	0	0.058508	-8.41929	0.0094289	0.279596
TCONS_00149259	0	0.098589	-10.9905	0.0094622	0.280085
TCONS_00043213	0	0.570805	-10.9937	0.00946386	0.280085
TCONS_00161357	0	0.141746	-8.46851	0.00946569	0.280085
TCONS_00248440	0.025022	0	8.41785	0.00949893	0.280085
TCONS_00171151	0	0.156316	-11.0718	0.0095192	0.280085
TCONS_00248955	0.131871	0	11.0088	0.00964567	0.283019
TCONS_00195828	0.148246	0	9.58028	0.0096582	0.283221
TCONS_00162126	0.44316	0	10.8514	0.00968803	0.283764
ENSOART00000029069	0.0414683	0	8.41999	0.0097705	0.285017
TCONS_00079317	0	0.41161	-11.0107	0.00987197	0.286646
TCONS_00312136	0	0.126181	-10.9961	0.00993535	0.287656
TCONS_00283228	0	0.402766	-8.23109	0.00996633	0.288225
TCONS_00007102	0.129846	0	10.9399	0.0100362	0.289981
TCONS_00217356	0.166288	0	6.47535	0.0101047	0.291552
TCONS_00093337	0	0.0585887	-10.9707	0.0101436	0.291962
TCONS_00155739	0	0.129254	-8.39305	0.0101859	0.292384
TCONS_00260394	0	0.121284	-10.9492	0.0102218	0.292653
TCONS_00014319	0.203588	0	8.29007	0.0102269	0.292653
TCONS_00035449	0	0.220296	-8.2233	0.0102302	0.292653
TCONS_00204030	0	0.135849	-10.8589	0.0102373	0.292666
TCONS_00163809	0	0.138257	-10.8447	0.0103356	0.294328
TCONS_00307345	0	0.365589	-10.8303	0.0103784	0.295163
TCONS_00274312	0	0.110298	-10.8285	0.0103823	0.295163
TCONS_00251029	0	0.189773	-8.54654	0.0104092	0.295425
TCONS_00023438	0	0.0941723	-10.8201	0.01041	0.295425
TCONS_00174465	0	0.080094	-8.26823	0.0104776	0.296721
TCONS_00199969	0	0.1414	-8.27355	0.0105038	0.297264
TCONS_00196034	0	0.112568	-10.7953	0.0105536	0.297836
TCONS_00196122	0	0.0992843	-10.787	0.0106152	0.298901
TCONS_00084780	0	0.126975	-10.8803	0.0106746	0.300295
TCONS_00143060	0	0.224984	-8.2125	0.0107054	0.300544
TCONS_00105158	0	0.162987	-10.7658	0.0107094	0.300544
TCONS_00194627	0	0.205669	-10.7583	0.0107815	0.301726
TCONS_00221334	0	0.070646	-10.7449	0.0108791	0.303443
TCONS_00109503	19.9839	75.7049	-1.8233	0.0109124	0.30391
TCONS_00024478	0.49834	0.0672983	3.02381	0.0109139	0.30391
TCONS_00040246	0.173325	0	10.6773	0.0109322	0.30425
TCONS_00047960	0.217399	0	6.46661	0.0109691	0.304769
TCONS_00056620	0.131045	0	8.13505	0.0109849	0.304953
TCONS_00311089	0.120282	0	10.7651	0.0110123	0.305464
TCONS_00050776	0	0.204667	-8.36337	0.0110318	0.305692
TCONS_00016836	0	0.111965	-10.7296	0.0110387	0.305692
TCONS_00088648	0	0.112447	-10.7296	0.0110388	0.305692
TCONS_00014112	0	0.387588	-10.7205	0.0110519	0.305717
TCONS_00049085	0	0.189301	-10.7139	0.0110739	0.305916
TCONS_00006191	0.0348697	0	8.07957	0.0110747	0.305916
TCONS_00226311	0	0.094944	-10.7042	0.0111465	0.307359
TCONS_00216060	0	0.157233	-10.7042	0.0111479	0.307359
TCONS_00183844	0	0.122163	-10.6963	0.0111784	0.307464
TCONS_00282478	0	0.109394	-10.6963	0.01118	0.307464
TCONS_00027096	0	0.221342	-10.7766	0.0112133	0.307468
TCONS_00222579	0	0.113196	-10.6917	0.0112252	0.307468
TCONS_00227567	0.117229	0	10.5871	0.0112394	0.307688
TCONS_00180121	0	0.179124	-8.31303	0.0112769	0.308545
TCONS_00289069	0	0.162619	-10.6824	0.0112984	0.308549
TCONS_00258710	0	0.203233	-8.57512	0.0113742	0.309944
TCONS_00272804	0.0698923	0	7.91787	0.0114024	0.31046
TCONS_00014389	0	0.119592	-10.6583	0.0114806	0.311332
TCONS_00307442	0.0973387	0	10.5414	0.0114971	0.311332
TCONS_00021855	0	0.0255293	-6.40855	0.0115026	0.311332
TCONS_00147414	0	0.101882	-10.6378	0.0115947	0.31315
TCONS_00007421	0	0.165318	-10.7218	0.0116206	0.313512
TCONS_00070245	0	0.123404	-10.6276	0.0116445	0.313822
TCONS_00014847	0	0.0296383	-7.99755	0.011676	0.314446
TCONS_00174403	0.593885	0.00857333	6.1146	0.0117125	0.314636
TCONS_00202459	0	0.139795	-10.7014	0.0117161	0.314636
TCONS_00265651	0	0.17848	-10.7014	0.0117201	0.314636
TCONS_00079183	0.0927687	0	10.6633	0.0117354	0.314636
TCONS_00248188	0	0.208911	-10.6087	0.0117884	0.315667
TCONS_00039677	0.149075	0	10.4918	0.0118393	0.31663
TCONS_00032540	0.043768	0	8.27415	0.0118481	0.31663
TCONS_00180464	0	0.184452	-10.6858	0.0118495	0.31663
TCONS_00096565	0.207809	0	10.5257	0.0118942	0.317487
TCONS_00019360	0.192185	0	10.4725	0.0119214	0.317706
TCONS_00084384	0	0.0835243	-10.58	0.0119547	0.318387
TCONS_00190959	0	0.123117	-10.5725	0.0120001	0.318703
TCONS_00281090	0	0.0427773	-10.5639	0.0120775	0.319809
TCONS_00150396	0	0.096586	-10.5552	0.0120876	0.319809
TCONS_00147589	0	0.193546	-8.30768	0.0120894	0.319809
TCONS_00279723	0.0541743	0	10.4305	0.0121909	0.321646
TCONS_00097986	0	0.126964	-10.531	0.0122525	0.322765
TCONS_00282128	0.157185	0	10.4522	0.0123336	0.32456
TCONS_00082006	0.0272147	0	10.4522	0.0123417	0.324605
TCONS_00296095	0.156998	0	8.19794	0.012375	0.3248
ENSOART00000027869	0.030843	0	7.80817	0.0124184	0.32543
TCONS_00086904	0	0.143537	-8.0465	0.0124744	0.326385
TCONS_00133619	0.153229	0.002696	5.42258	0.0124939	0.326599
TCONS_00038492	0	0.238388	-10.4928	0.0125323	0.326881
TCONS_00289897	0.102273	0	10.3373	0.0125987	0.327924
TCONS_00137981	0	0.133422	-8.03123	0.0126197	0.328139
TCONS_00279657	0.210689	0	10.396	0.01263	0.328236
TCONS_00211955	0.138262	0	10.5227	0.0126512	0.328481
TCONS_00147088	0	0.13636	-10.472	0.0126714	0.328634
TCONS_00076805	0.148567	0	10.3185	0.0127013	0.32923
TCONS_00056706	0.180375	0	7.93742	0.0127449	0.329687
TCONS_00168883	0.14889	0	10.4942	0.0128593	0.331285
TCONS_00215338	0.120949	0	10.3406	0.0128688	0.331285
TCONS_00272443	0	0.057839	-7.80499	0.0128982	0.331285
TCONS_00231984	0	0.0466787	-10.4252	0.0129154	0.331369
TCONS_00043210	0	0.383582	-10.4204	0.0129511	0.331921
TCONS_00181422	0.00299967	0.189894	-5.80804	0.0130186	0.332407
TCONS_00287753	0	0.414177	-10.3987	0.0130302	0.332449
TCONS_00264919	0	0.092627	-10.3938	0.0130667	0.333038
TCONS_00256623	0	0.14589	-10.3889	0.0130747	0.333038
TCONS_00298887	0.35021	0	7.97737	0.0130798	0.333038
TCONS_00163664	0	1.63855	-10.5029	0.0130933	0.333063
TCONS_00215978	0	0.125105	-10.3816	0.0131115	0.333063
TCONS_00222364	0	0.149871	-10.3742	0.0131283	0.333063
TCONS_00219079	0	0.197216	-10.3791	0.0131357	0.333063
TCONS_00016290	0	0.123413	-10.494	0.0131529	0.33321
TCONS_00228894	0	0.108065	-10.4821	0.0131908	0.334004
TCONS_00033134	0	0.138334	-10.3391	0.0133125	0.334717
TCONS_00254048	0	0.102622	-10.3417	0.0133255	0.334717
TCONS_00246428	0	0.103691	-10.3366	0.013334	0.334763
TCONS_00195621	0	0.163639	-10.3268	0.0133559	0.334978
TCONS_00228367	0.143248	0	8.06138	0.01338	0.335246
TCONS_00300059	0.093269	0	7.93117	0.0134104	0.335506
TCONS_00206573	0	0.115168	-10.3213	0.0134221	0.335506
TCONS_00198348	0	0.12669	-10.3136	0.0134673	0.335692
TCONS_00123249	0	0.099327	-10.3032	0.0135298	0.33642
TCONS_00112198	0.169032	0	10.2434	0.0135302	0.33642
TCONS_00052027	0	0.311867	-10.3006	0.013535	0.33642
TCONS_00106568	5.49258	0.622141	3.26583	0.0135406	0.33642
TCONS_00034009	0	0.165118	-10.2928	0.0136003	0.337569
TCONS_00119864	0	0.24959	-10.2709	0.0137632	0.34094
TCONS_00284223	0	0.107649	-8.28064	0.013788	0.341219
TCONS_00250964	0.13208	0	7.80924	0.0138525	0.342645
TCONS_00243697	0	0.143235	-10.2589	0.0138816	0.342865
TCONS_00057237	0	0.129512	-7.76324	0.0139543	0.344246
TCONS_00056058	0	0.0999777	-10.347	0.0139747	0.344311
TCONS_00166861	0	0.098407	-10.2422	0.013992	0.344408
TCONS_00176872	0.303947	0	10.2767	0.014096	0.346017
TCONS_00081345	0.212913	0	10.2767	0.0141004	0.346017
TCONS_00067090	0	0.236099	-10.3137	0.014125	0.346153
TCONS_00072139	0	0.123349	-10.3137	0.0141252	0.346153
TCONS_00217181	0	0.123475	-10.2097	0.0142822	0.348471
TCONS_00033247	0	0.102755	-10.2762	0.0144348	0.351333
TCONS_00054711	0	0.158732	-10.2518	0.0146171	0.354405
TCONS_00135278	0.0544957	0	7.62838	0.014695	0.35578
TCONS_00158183	0	0.343596	-6.17101	0.0147098	0.355968
TCONS_00265184	0	0.165213	-6.50215	0.0147613	0.356419
TCONS_00203733	0.0977277	0	10.0383	0.0147695	0.356419
TCONS_00120615	0	0.0277417	-10.2198	0.0148876	0.357955
TCONS_00071982	0.112387	0	10.005	0.0148988	0.357955
TCONS_00294908	0.167564	0.000618333	6.3398	0.0149257	0.358432
TCONS_00144917	0	0.203954	-7.70189	0.0149427	0.358587
TCONS_00254109	0.11874	0	10.1764	0.0149465	0.358587
TCONS_00291530	0	0.150961	-7.85126	0.0150166	0.359926
TCONS_00136485	0	0.163285	-10.2017	0.0150764	0.360179
TCONS_00226322	0	0.131156	-10.106	0.0150792	0.360179
TCONS_00111324	0.0404913	0	9.98468	0.0150845	0.360179
ENSOART00000027177	0	0.01313	-6.92804	0.0150966	0.360297
TCONS_00273413	0	0.174309	-10.0993	0.015125	0.360633
TCONS_00109528	0	0.0880997	-7.93051	0.0151515	0.360922
TCONS_00169581	0.111087	0	10.0111	0.0151822	0.361311
TCONS_00134921	0	0.385495	-10.0925	0.0152368	0.361923
TCONS_00303543	0.115663	0	7.59907	0.0152438	0.361923
TCONS_00188865	0	0.016197	-10.085	0.0152837	0.36238
TCONS_00036519	0	0.0965347	-10.0698	0.0153452	0.363641
TCONS_00045527	0.0643327	0	7.50844	0.0154148	0.365036
TCONS_00190284	0.004264	0.196564	-5.14927	0.0155746	0.367747
TCONS_00298987	0	0.406328	-7.60763	0.0155934	0.367747
TCONS_00269977	0	0.0645767	-8.60299	0.0156115	0.36787
TCONS_00136570	0	0.156252	-10.127	0.0157453	0.36912
TCONS_00218182	0	0.121284	-10.1154	0.0157497	0.36912
TCONS_00294900	0.305497	0	9.9343	0.0157956	0.369361
TCONS_00276370	0.104977	0	7.61129	0.0157997	0.369361
TCONS_00304570	0	0.238005	-7.58083	0.015817	0.36955
TCONS_00103235	0.126285	0	9.93014	0.0158285	0.36955
TCONS_00205904	0	0.139341	-9.9943	0.0159066	0.370825
TCONS_00083485	0.144157	1.40658	-3.16566	0.0160247	0.372886
TCONS_00075212	0.072428	0	7.48376	0.0160396	0.37306
TCONS_00155432	0	0.157277	-7.72198	0.0161639	0.375197
TCONS_00271195	0	0.292623	-9.95753	0.0161688	0.375197
TCONS_00259252	0	0.117449	-9.95876	0.0161816	0.375319
TCONS_00129807	0	0.0646507	-9.95546	0.0161944	0.375445
TCONS_00254507	0	0.123349	-10.0482	0.0162475	0.376501
TCONS_00145870	0	0.183336	-10.036	0.0163357	0.377333
TCONS_00014035	0.087056	0	9.85247	0.01634	0.377333
TCONS_00277046	0.138114	0	7.6523	0.016351	0.377333
TCONS_00116050	0.0302283	0	9.87927	0.0163693	0.37741
TCONS_00209037	0.0456843	0	9.98445	0.0163821	0.377533
TCONS_00151625	0.208093	0.00979667	4.50716	0.016429	0.378094
TCONS_00017532	0	0.059984	-9.91865	0.016462	0.378383
TCONS_00187371	0	0.189195	-9.90502	0.0165812	0.379856
TCONS_00084967	0	0.159289	-7.70442	0.0166843	0.381349
TCONS_00303111	0	0.129	-8.36651	0.016694	0.381396
TCONS_00151218	0	0.150596	-9.97763	0.0167609	0.382578
TCONS_00004104	0	0.173227	-7.42193	0.016822	0.383533
TCONS_00033469	0.029873	0	9.79911	0.0168492	0.383895
TCONS_00192559	0.0813543	0	9.79522	0.0169014	0.384388
TCONS_00089780	0.157169	0	7.66721	0.016938	0.385006
TCONS_00292593	0.146134	0	6.23191	0.0169439	0.385006
TCONS_00203585	0.0179573	0	9.76771	0.0170781	0.386238
TCONS_00279130	0	0.151409	-9.86129	0.0171686	0.386862
TCONS_00047399	0.103154	0	7.45222	0.017181	0.386862
TCONS_00249771	0	0.114241	-9.92567	0.017191	0.386862
ENSOART00000029091	0	0.0303267	-7.43957	0.017193	0.386862
TCONS_00294611	0	0.150199	-9.85629	0.0171949	0.386862
TCONS_00291673	0	0.051857	-9.8533	0.0172662	0.38812
TCONS_00166759	0.0736463	0	9.7356	0.0173906	0.39004
TCONS_00286007	0.134731	0	9.77645	0.0174015	0.39004
TCONS_00298314	0.297009	0	7.31504	0.017423	0.390247
TCONS_00293023	0	0.258514	-8.15146	0.0176234	0.393159
TCONS_00262562	0.14256	0.00250767	5.83639	0.0179957	0.398985
TCONS_00081216	0.0500557	0	9.66492	0.0180192	0.399211
TCONS_00279691	0.0612293	0	9.65637	0.0180754	0.399871
ENSOART00000028728	0.220572	0.0119273	4.56832	0.0182328	0.402821
TCONS_00193933	0	0.252239	-7.42341	0.0182448	0.402909
TCONS_00182550	0.0926173	0	9.79455	0.0183004	0.403783
TCONS_00131592	0	0.0631567	-9.74096	0.0183191	0.403949
TCONS_00131309	0	0.179765	-9.73447	0.0183669	0.404052
TCONS_00043137	0	0.0344023	-7.6298	0.0183689	0.404052
TCONS_00209432	0.0767303	0	9.66573	0.018425	0.405108
TCONS_00276064	0.185837	0	7.35283	0.0185234	0.406542
TCONS_00146357	0	0.128743	-9.71509	0.0185307	0.406542
TCONS_00222065	0	0.031521	-9.71118	0.0185473	0.406729
TCONS_00171023	0	0.032816	-9.80624	0.0186092	0.407732
TCONS_00313807	0.133816	0	9.6405	0.0186241	0.40788
TCONS_00190948	0.0906727	0	9.57707	0.0187899	0.410617
TCONS_00193357	0	0.102108	-9.67551	0.018879	0.412025
TCONS_00091488	0	0.0893457	-9.75753	0.0190085	0.414133
TCONS_00115967	0.116167	0	9.69212	0.0191891	0.416983
TCONS_00207012	0	0.104853	-9.63481	0.0192758	0.418324
TCONS_00005464	0.128772	0	9.56203	0.019406	0.419704
TCONS_00221408	0	0.164465	-9.72243	0.0194068	0.419704
TCONS_00111531	0	0.12184	-9.71735	0.019421	0.419704
TCONS_00023910	0	0.0307833	-9.61912	0.0194229	0.419704
TCONS_00044408	0	0.157381	-9.60493	0.0195004	0.420836
TCONS_00126645	0.0298123	0	9.6582	0.019572	0.422021
TCONS_00229232	0	0.0429487	-7.28154	0.0197234	0.42479
ENSOART00000028145	0	0.209195	-9.68646	0.0197364	0.424835
TCONS_00064286	0	0.106431	-9.58014	0.0197778	0.425544
TCONS_00017400	0	0.101564	-9.57584	0.0198302	0.425942
TCONS_00195829	0.15216	0	9.61759	0.0199253	0.426526
TCONS_00187649	0.028759	0	9.51281	0.0199539	0.426957
TCONS_00041110	0	0.121099	-9.6602	0.0199636	0.426983
TCONS_00006867	0.104158	0	9.50724	0.0199998	0.427302
TCONS_00169902	0.00925767	0.236576	-4.43601	0.020226	0.430644
TCONS_00237995	0	0.027287	-9.54175	0.0202869	0.431401
TCONS_00159908	0	0.129566	-9.61717	0.0203657	0.432455
TCONS_00111630	0	0.231156	-7.11038	0.0206436	0.437064
TCONS_00268596	0	0.0421933	-9.49633	0.0207593	0.438406
TCONS_00152867	0.0646017	0	9.43862	0.0208409	0.439574
TCONS_00273910	0	0.283986	-9.48718	0.0208654	0.439734
TCONS_00018901	0	0.110667	-9.48718	0.020866	0.439734
TCONS_00239558	0.153549	0	7.20301	0.020979	0.440876
TCONS_00073823	0.202741	0	9.53278	0.0209792	0.440876
TCONS_00200505	0	0.269076	-9.47801	0.0209859	0.440876
TCONS_00147001	0	0.117896	-9.47801	0.020988	0.440876
TCONS_00143476	0.0271463	0	9.53278	0.0209903	0.440876
TCONS_00279722	0.0288627	0	9.42094	0.0210791	0.442415
TCONS_00148381	0	0.133679	-9.55583	0.0210812	0.442415
TCONS_00052441	0	0.275056	-9.46878	0.0211531	0.443737
TCONS_00296388	0	0.209129	-7.36626	0.0212374	0.445088
TCONS_00229066	0.125839	0	9.39703	0.0213107	0.445454
TCONS_00273343	0.042408	0	7.17518	0.021339	0.445592
TCONS_00100216	0	0.172105	-7.14589	0.0213852	0.445897
TCONS_00170581	0	0.069311	-9.45014	0.0213876	0.445897
TCONS_00229233	0.111165	0	9.34144	0.0215189	0.448046
TCONS_00298333	0.227399	0	7.10569	0.0215564	0.448404
TCONS_00163662	0	0.831989	-9.42171	0.0217056	0.451092
TCONS_00271727	0.0768733	0	9.33074	0.0217413	0.451092
TCONS_00273176	0	0.131926	-9.49177	0.0218146	0.451957
TCONS_00195764	0	0.136144	-9.40245	0.0219217	0.4538
TCONS_00222568	0.253426	0	7.41287	0.0219796	0.454624
TCONS_00299641	0	0.199332	-9.39759	0.0219989	0.454634
TCONS_00203526	0.00238633	0.150907	-5.17283	0.022037	0.45469
TCONS_00116737	0.0464317	0	9.28711	0.022053	0.454833
TCONS_00213495	0.12522	0	7.36012	0.0220872	0.455296
TCONS_00270648	0.154007	0	9.33546	0.0221214	0.455496
TCONS_00133414	0	0.24638	-6.13452	0.0221792	0.4565
TCONS_00070595	0.0366667	0	9.42933	0.0222075	0.456707
TCONS_00017965	0	0.083981	-9.37306	0.0222329	0.457043
TCONS_00096504	0	0.195265	-7.06499	0.0222567	0.457158
TCONS_00258284	0	0.129415	-9.36772	0.022334	0.45829
TCONS_00134693	0	0.152917	-7.00561	0.0224647	0.459184
TCONS_00115223	0	0.142425	-9.3508	0.0225284	0.460107
TCONS_00078466	0	0.124011	-9.35313	0.022551	0.460381
TCONS_00292808	0.00359133	0.172523	-5.15973	0.0226215	0.461446
TCONS_00183620	0.107262	0	9.23065	0.0227711	0.463295
TCONS_00043066	0.045332	0	9.23065	0.0227745	0.463295
TCONS_00173453	0	0.12529	-7.26466	0.0227859	0.463295
TCONS_00091241	0.466375	0.00894833	5.59535	0.0230444	0.466868
TCONS_00050348	0	0.112236	-9.30471	0.0230614	0.466868
TCONS_00272171	0.100111	0	9.19568	0.0230976	0.466868
TCONS_00306663	0.0841487	0	9.35364	0.0231048	0.466868
TCONS_00015689	0.0650323	0	7.00163	0.0231103	0.466868
TCONS_00034036	0	0.243627	-5.88092	0.0231556	0.467406
ENSOART00000028887	0	0.0796747	-9.29884	0.0231648	0.467406
TCONS_00171164	0.0296827	0	9.22436	0.0233521	0.470242
TCONS_00242125	0.121509	0	9.32511	0.0235299	0.473063
TCONS_00044407	2.2e-05	0.0578257	-6.16769	0.0235509	0.473225
TCONS_00057968	0.175729	0	9.15984	0.0235597	0.473225
TCONS_00240466	0	0.0349387	-9.26914	0.0235662	0.473225
TCONS_00017415	0.055203	0	9.18998	0.0236918	0.474421
TCONS_00005191	0	0.265826	-9.24494	0.0237611	0.47543
TCONS_00266163	0	0.110032	-9.23882	0.02384	0.476629
TCONS_00145257	0.110097	0	9.16896	0.0240229	0.478365
TCONS_00019234	0	0.0819843	-9.22651	0.0240315	0.478365
TCONS_00226871	0.0355907	0	9.12309	0.0241702	0.480123
TCONS_00062593	0.0730247	0	6.97569	0.0241867	0.480123
TCONS_00195882	0.0114267	0.255053	-4.17635	0.0242523	0.480866
TCONS_00271318	0	0.0337957	-9.20533	0.0242539	0.480866
TCONS_00224750	0.139577	0	9.25119	0.0242783	0.480992
TCONS_00033052	0	0.147777	-9.20157	0.024309	0.48122
TCONS_00218003	0.129889	0	9.11062	0.0243451	0.481555
TCONS_00014237	0.090409	0	9.10435	0.024372	0.481709
TCONS_00253994	0.00195767	0.259431	-5.68262	0.0243885	0.481846
TCONS_00214261	0	0.187384	-5.72224	0.024515	0.483775
TCONS_00186548	0	0.28377	-9.18258	0.0245518	0.483931
TCONS_00307037	0.0957323	0	9.09173	0.0245649	0.483999
TCONS_00209729	0.000508	0.0831283	-7.03969	0.0245801	0.484108
TCONS_00225440	0	0.137649	-9.17726	0.0246424	0.484746
TCONS_00169905	0.0595817	0	9.22053	0.0246424	0.484746
TCONS_00085731	0	0.15653	-6.97006	0.0246537	0.484746
TCONS_00134308	0.240333	0.00244833	5.74933	0.024684	0.485014
TCONS_00314174	0	0.0586357	-6.99255	0.024744	0.485814
TCONS_00112624	0	0.031422	-9.17158	0.0247982	0.486688
TCONS_00128106	0	0.082845	-9.16334	0.0248315	0.486935
TCONS_00060947	0	0.126647	-9.16334	0.0248399	0.486935
TCONS_00102112	0	0.160257	-7.10505	0.0249166	0.487678
TCONS_00306670	0.0326767	0	9.07258	0.0249332	0.487778
TCONS_00249121	0	0.151794	-9.15441	0.0249411	0.487778
TCONS_00004511	0	0.078228	-9.15686	0.0249575	0.487909
TCONS_00181419	0.0967317	0	9.06614	0.0250582	0.489307
TCONS_00003643	0.196008	0	9.09657	0.0251197	0.490044
TCONS_00064163	0.0722053	0	9.05967	0.0252381	0.491311
TCONS_00184771	0.122646	0	9.05317	0.0253496	0.492891
TCONS_00185601	0	0.09506	-9.12533	0.0253739	0.492981
ENSOART00000027746	0	0.0938537	-6.90062	0.0254157	0.493412
TCONS_00196337	0.369437	0	5.82803	0.0255518	0.495289
TCONS_00076834	0.0369703	0	6.76464	0.0256317	0.496646
TCONS_00008079	0	0.095106	-9.10759	0.0256682	0.496971
TCONS_00055428	0.04145	0	9.05897	0.0258027	0.498997
TCONS_00025830	0.0988857	0	7.18391	0.0259711	0.501225
TCONS_00125481	0	0.17112	-9.08964	0.0259777	0.501225
TCONS_00302815	0	0.0296063	-9.15072	0.0262366	0.504849
TCONS_00173284	0.196448	0	8.99334	0.0262606	0.504902
TCONS_00095176	0.166989	0	8.99334	0.0262687	0.504902
TCONS_00060070	0	0.234501	-9.06997	0.0263259	0.505615
TCONS_00062924	0.0111787	0.153574	-3.71387	0.0263932	0.506278
TCONS_00292367	0.116607	0	9.02036	0.0264008	0.506278
TCONS_00272611	0	0.004765	-6.81084	0.0264751	0.507316
TCONS_00092734	0.0543737	0	8.97283	0.0265004	0.507607
TCONS_00039156	0.000777667	0.232445	-6.33248	0.0265635	0.508429
TCONS_00248654	0	0.146477	-9.12023	0.0266039	0.50862
TCONS_00000638	0.201189	0	8.959	0.0267366	0.50985
TCONS_00019973	0	0.112946	-9.04685	0.0267561	0.509904
TCONS_00010504	0	0.239838	-9.1125	0.0267935	0.510304
TCONS_00295463	0	0.318628	-6.82896	0.0269288	0.512106
TCONS_00080989	0.094317	0	5.70024	0.0270117	0.512581
TCONS_00175311	0.053588	0	7.83096	0.0270718	0.513466
TCONS_00286375	0	0.195953	-6.7473	0.0271474	0.514511
TCONS_00090598	0.039204	0	8.92382	0.0273012	0.515888
TCONS_00279317	0.222954	0	8.92382	0.0273022	0.515888
TCONS_00280891	0.116744	0	9.05662	0.0273247	0.515977
TCONS_00227110	0	0.122885	-9.01549	0.027348	0.515977
TCONS_00298377	0	0.226737	-6.90788	0.0273727	0.516249
TCONS_00059579	0.228738	0	6.01499	0.0276329	0.519062
TCONS_00298697	0	0.235207	-6.67276	0.0276354	0.519062
TCONS_00151885	0.083915	0	8.9399	0.0276873	0.519842
TCONS_00305777	0	0.211266	-8.98344	0.0278042	0.521842
TCONS_00126150	0	0.0772457	-9.05724	0.0278846	0.522572
TCONS_00293029	0	0.208823	-7.85666	0.0280016	0.523983
TCONS_00181486	0	0.042331	-8.96273	0.0281797	0.526922
TCONS_00139154	0.0705907	0	8.89793	0.0282997	0.528773
TCONS_00295792	0.145414	0	6.68004	0.0284062	0.529976
TCONS_00089008	0	0.06609	-8.94401	0.0284948	0.531037
TCONS_00283081	0.374877	0	5.85653	0.0285742	0.532319
TCONS_00030483	0.0992507	0	8.9671	0.0287459	0.53433
TCONS_00226789	0.009228	0.341316	-4.9978	0.0289523	0.536579
TCONS_00124152	0	0.135247	-8.8758	0.0293752	0.542615
TCONS_00110037	0.00470533	0.437387	-6.26476	0.0294466	0.543735
TCONS_00116001	0	0.109739	-8.85491	0.0298462	0.548478
TCONS_00199803	0	0.020335	-8.84758	0.0299914	0.550156
TCONS_00250007	0	0.0868757	-8.83882	0.0302265	0.553718
TCONS_00305217	0	0.176367	-5.63149	0.0303285	0.554922
ENSOART00000027102	0.0113173	0	6.69492	0.0303867	0.555138
TCONS_00216757	0	0.057654	-8.89558	0.0305012	0.556058
TCONS_00233398	0.121815	0	8.8518	0.0306778	0.558466
TCONS_00094848	0.0513753	0	8.73581	0.030746	0.559506
TCONS_00020147	0.00354733	1.47081	-7.92877	0.0308118	0.560231
TCONS_00049316	0.134257	0	8.68416	0.0308774	0.560776
TCONS_00205682	0	0.108333	-6.69519	0.0308958	0.560776
TCONS_00305410	0	0.039718	-8.79781	0.0309381	0.560776
TCONS_00229310	0	0.0304757	-8.79781	0.0309565	0.560776
TCONS_00055418	0	0.122251	-8.86832	0.0309569	0.560776
TCONS_00213545	0	0.0202487	-8.78201	0.0310933	0.562063
TCONS_00312141	0.101934	0	8.67573	0.0310966	0.562063
TCONS_00177073	0	0.192374	-8.78201	0.0310969	0.562063
TCONS_00007463	0.145651	0.00413767	5.04658	0.0311375	0.562327
TCONS_00145171	0	0.0656977	-8.76703	0.0312761	0.564047
TCONS_00282940	0	0.057203	-8.77263	0.03133	0.564615
TCONS_00010281	0	0.099009	-8.75947	0.031417	0.565642
TCONS_00172124	0	0.181831	-8.7556	0.0314345	0.565642
TCONS_00303602	0	0.127218	-8.84985	0.0314458	0.565642
TCONS_00185873	0	0.121852	-8.74425	0.0316637	0.568371
TCONS_00095976	0	0.139331	-8.74425	0.0316643	0.568371
TCONS_00078048	0	0.165138	-8.72887	0.0316741	0.568371
TCONS_00299472	0	0.209118	-5.74513	0.0318659	0.570995
TCONS_00004439	0	0.140785	-8.72111	0.0319124	0.571075
TCONS_00016737	0	0.133608	-8.72111	0.0319148	0.571075
TCONS_00312160	0	0.232595	-8.72111	0.0319175	0.571075
TCONS_00274117	0	0.0926837	-8.72111	0.0319271	0.571075
TCONS_00105451	0.00853633	0.278943	-4.39611	0.0319415	0.57113
TCONS_00003192	0	0.00948533	-8.71332	0.0321322	0.572908
TCONS_00018556	0.0682973	0	8.61526	0.0321685	0.573148
TCONS_00294909	0.0526893	0.000224	4.74673	0.0322927	0.574954
TCONS_00038836	0.0782843	0	8.73733	0.0323437	0.575455
TCONS_00036581	0	0.145407	-8.78329	0.0325945	0.578484
TCONS_00279716	0	0.0429353	-8.77353	0.0326163	0.578666
TCONS_00018239	0.00199467	0.0536563	-4.45102	0.0326433	0.578814
TCONS_00279717	0.0402233	0.000965667	5.44052	0.0326686	0.57898
TCONS_00150952	0	0.0806157	-8.67369	0.0327156	0.579405
TCONS_00206009	0.0944457	0	8.57954	0.0328567	0.581336
TCONS_00268566	0.0134083	0.297607	-4.31177	0.0328685	0.581336
TCONS_00025849	0	0.093389	-8.75379	0.0329955	0.582106
TCONS_00248192	0.29258	0	6.71095	0.0331306	0.583875
TCONS_00135863	0.100985	0	6.39672	0.0331596	0.58418
TCONS_00198552	0.0879493	0	8.68215	0.0333754	0.586751
TCONS_00087481	0.120903	0	8.55215	0.033425	0.58721
TCONS_00306321	0	0.0239107	-8.72368	0.0334542	0.587239
TCONS_00253297	0	0.023765	-8.62465	0.0336555	0.589191
TCONS_00174860	0.00884433	0.256762	-4.2223	0.0336685	0.589191
TCONS_00150417	0.129891	0	8.5429	0.0336784	0.589191
TCONS_00174402	0.114527	0	8.56392	0.0337603	0.589825
ENSOART00000028413	0.00711933	0	6.76487	0.033785	0.589825
TCONS_00119042	0	0.0860617	-8.61632	0.0338232	0.589825
TCONS_00231576	0.028707	0	8.67085	0.0338267	0.589825
TCONS_00287014	0.120456	0	8.65947	0.0340966	0.592963
TCONS_00248061	0.02095	0	8.65947	0.0341003	0.592963
TCONS_00171028	0.0494683	0	8.65947	0.0341064	0.592963
ENSOART00000028765	0	0.0725343	-6.73424	0.0341417	0.593167
TCONS_00002069	0.131683	0	8.64799	0.0342228	0.59387
TCONS_00037619	0.126873	0	8.64799	0.034228	0.59387
TCONS_00076419	0	0.2059	-8.67206	0.0342838	0.594171
TCONS_00065364	0.456988	0.021092	4.4123	0.0342941	0.594171
TCONS_00013199	0.0236267	0	8.63642	0.0343263	0.594385
TCONS_00170453	0.122863	0	8.54228	0.0343364	0.594385
TCONS_00162129	0	0.0802737	-8.5732	0.0348281	0.600373
TCONS_00180249	0.122734	0	8.44704	0.0348876	0.600373
TCONS_00121458	0.200684	0	8.44704	0.034891	0.600373
TCONS_00024434	0	0.114053	-8.55362	0.0349973	0.600978
TCONS_00082270	0	0.193611	-8.62939	0.0352045	0.60329
TCONS_00127830	0.107381	0	8.5892	0.0352549	0.603948
TCONS_00297940	0.0164557	0.43977	-4.54815	0.0352928	0.604373
TCONS_00187835	0	0.0726823	-6.58345	0.0353519	0.604373
TCONS_00097757	0	0.17259	-7.26668	0.0354538	0.605293
TCONS_00103531	0	0.114465	-8.50349	0.0357876	0.609128
TCONS_00122880	0.00872567	0.20614	-4.40942	0.0359373	0.611469
TCONS_00275742	0	0.25672	-6.34402	0.0361239	0.613605
ENSOART00000027436	0.02988	0	8.51534	0.0364498	0.617206
TCONS_00050507	0	0.0474397	-8.46668	0.0366449	0.619262
TCONS_00007831	0	0.0347383	-8.43858	0.0368345	0.620765
TCONS_00182304	0.13751	0	8.19893	0.0368735	0.620765
TCONS_00082068	1.03906	3.199	-1.51931	0.0369367	0.621322
TCONS_00185401	0	0.242765	-5.78526	0.0370259	0.62199
ENSOART00000027934	0	0.046541	-8.42909	0.0371369	0.623419
TCONS_00232994	0.09217	0	8.31207	0.0371657	0.623419
TCONS_00120663	0	0.187932	-8.50508	0.037428	0.625817
TCONS_00044602	0	0.174831	-8.41947	0.0374568	0.62609
TCONS_00192083	0.154362	0	8.45076	0.0375621	0.627332
TCONS_00048825	0.110612	0	8.21312	0.0375797	0.627332
TCONS_00090847	0	0.146114	-8.39767	0.037755	0.629191
TCONS_00151878	0.0537293	0	8.29303	0.0378475	0.629939
TCONS_00111159	0	0.123698	-8.48129	0.0379126	0.629939
TCONS_00030695	0.0975407	0	8.13884	0.0379227	0.629939
TCONS_00011411	0	0.161172	-8.46924	0.0380187	0.630999
TCONS_00307847	0	0.048223	-8.37555	0.0380402	0.630999
TCONS_00098227	0.188401	0	6.48226	0.0381462	0.631523
TCONS_00313352	0	0.0861517	-6.38822	0.0382379	0.63278
TCONS_00179734	0.149903	0	8.15727	0.0384022	0.633883
TCONS_00190732	0	0.128963	-6.43642	0.0384684	0.634767
TCONS_00260288	0.0438823	0	6.71912	0.0384947	0.634991
TCONS_00067392	0.139544	0	6.44857	0.0385098	0.635025
TCONS_00203073	0.023001	0	8.39693	0.0385346	0.635025
TCONS_00208164	0	0.137417	-8.35085	0.0386078	0.635824
TCONS_00169924	0	0.136893	-8.35085	0.0386203	0.635824
TCONS_00262448	0	0.0566593	-8.35085	0.0386337	0.635824
TCONS_00018323	0	0.159501	-8.21036	0.0386951	0.636293
ENSOART00000027104	0	0.0305807	-8.21036	0.0386966	0.636293
TCONS_00117227	0.0251783	0	8.14297	0.0387205	0.636293
TCONS_00248371	0.0388427	0	8.12852	0.0387802	0.636293
TCONS_00089535	0	0.248355	-8.28348	0.0387854	0.636293
TCONS_00293031	0	0.305347	-8.1804	0.0388338	0.636293
TCONS_00008745	0.120038	0	8.11393	0.0389791	0.637066
TCONS_00247351	0	0.014649	-8.31869	0.0389948	0.637066
TCONS_00206054	0	0.215876	-8.30705	0.0389982	0.637066
TCONS_00200468	0.004317	0.124629	-4.2453	0.0390211	0.637192
ENSOART00000028767	0	0.034549	-8.16904	0.0391584	0.637942
TCONS_00227746	0.0112517	0	8.08429	0.039249	0.638438
TCONS_00122818	0.186324	0	6.18954	0.039326	0.638438
TCONS_00292300	0	0.167529	-6.64792	0.0395805	0.639673
TCONS_00268593	0.0218357	0	8.25284	0.039587	0.639673
TCONS_00211533	0.141775	0	8.25284	0.0395883	0.639673
TCONS_00105390	0.218512	0	6.17475	0.0397974	0.641023
TCONS_00293032	0	0.163095	-8.14606	0.0398081	0.641023
TCONS_00258758	0	0.0458057	-8.36905	0.0398158	0.641023
TCONS_00089149	0.056697	0	8.19091	0.0398296	0.641023
TCONS_00264186	0.019567	0	8.32669	0.0398546	0.641035
TCONS_00212858	0	0.0803237	-8.14645	0.039908	0.641258
TCONS_00188273	0	0.0653333	-8.13443	0.0400848	0.642686
TCONS_00133607	0	0.146521	-6.48106	0.0401114	0.642686
TCONS_00291192	0.107708	0	8.01058	0.0401412	0.642686
TCONS_00300342	0	0.031475	-8.11089	0.0401579	0.642686
TCONS_00098992	0	0.0178397	-8.2188	0.0401583	0.642686
TCONS_00081840	0	0.169103	-8.12008	0.0401903	0.642779
TCONS_00073617	0	0.159367	-8.23313	0.0402415	0.643122
TCONS_00097669	0	0.0744593	-8.20434	0.0403338	0.643615
TCONS_00124485	0	0.202844	-8.10671	0.0404002	0.644336
TCONS_00052727	0	0.136444	-8.26136	0.0404625	0.644403
TCONS_00298393	0	0.179454	-6.58427	0.0404755	0.644403
TCONS_00142202	0	0.0238893	-8.34288	0.040579	0.645845
TCONS_00209868	0	0.132936	-8.32961	0.0409718	0.650611
TCONS_00294907	0	0.096867	-8.06262	0.0409819	0.650611
TCONS_00206577	0.152793	0	6.31557	0.0411533	0.652919
TCONS_00125072	0.277317	0.0124093	4.48682	0.0411709	0.652992
TCONS_00125159	0	0.0549273	-8.05029	0.0413541	0.654865
TCONS_00202767	0	0.0308487	-6.12665	0.0414036	0.655442
TCONS_00275305	0	0.170259	-8.05195	0.0414189	0.655477
TCONS_00272011	0	0.0708917	-8.02532	0.0417967	0.65876
TCONS_00307163	0	0.154736	-8.11436	0.0418615	0.659161
TCONS_00219452	0.00322	0.229172	-5.47023	0.041891	0.659263
TCONS_00142473	0.101972	0	6.34082	0.042331	0.663643
TCONS_00172170	0.0325853	0	8.04104	0.0425157	0.665926
TCONS_00144528	0.166579	0.708603	-1.95849	0.0425164	0.665926
ENSOART00000027192	0	0.015325	-6.1998	0.0427752	0.66873
TCONS_00098844	0	0.30249	-6.14292	0.0429855	0.67114
TCONS_00168888	0	0.148474	-6.20177	0.0430605	0.671728
TCONS_00265796	0.129941	0	8.02338	0.0431914	0.673327
TCONS_00034405	0	0.117693	-7.96093	0.0432299	0.673534
TCONS_00298605	0.0248143	0.441863	-3.92081	0.0435243	0.676235
TCONS_00167055	0.041569	0	7.83991	0.0436625	0.677623
TCONS_00002075	0.119277	0	7.87519	0.0436911	0.677779
TCONS_00277304	0.000448333	0.24987	-4.80591	0.0439323	0.68068
TCONS_00198178	0.019403	0	7.96908	0.0439596	0.680893
TCONS_00146634	0.0238377	0	7.82473	0.0440726	0.681804
TCONS_00025641	0.118278	0	7.82473	0.0440727	0.681804
TCONS_00280837	0.209136	0	7.95051	0.0441052	0.682012
TCONS_00252504	0.074238	0	7.95051	0.0441133	0.682012
TCONS_00307042	0	0.121025	-7.90727	0.044292	0.68417
TCONS_00297294	0.0871767	0	7.80939	0.0444116	0.685149
TCONS_00276447	0.0413903	0.268838	-2.60117	0.0444523	0.685566
TCONS_00027787	0	0.0956943	-5.2577	0.0445475	0.686278
TCONS_00076418	0	0.127698	-7.98495	0.0445617	0.686278
TCONS_00172477	0	0.241464	-7.96792	0.0447829	0.688763
TCONS_00254979	0	0.281485	-5.52253	0.044856	0.688881
TCONS_00252326	0.0956277	0	7.8223	0.0448853	0.688881
TCONS_00141132	0.095013	0	7.79388	0.0449139	0.688881
TCONS_00278179	0	0.101072	-7.87967	0.044933	0.688909
TCONS_00294902	0.00303	0.292312	-6.20598	0.0451265	0.691297
TCONS_00000208	0	0.11893	-5.70616	0.045204	0.692274
TCONS_00066852	0	0.0987453	-7.86567	0.0452787	0.692697
TCONS_00232354	0.0475107	2.8725	-5.41198	0.0453534	0.693083
TCONS_00230739	0.0201927	0	7.89334	0.0456295	0.696034
TCONS_00000236	0	0.130689	-7.9156	0.0457871	0.697646
TCONS_00310838	0	0.061194	-6.04016	0.0458518	0.698059
TCONS_00074120	0.126762	0	7.74634	0.0459043	0.698529
TCONS_00050340	0.138006	0	7.87377	0.0460386	0.700149
TCONS_00218017	0	0.127351	-7.82284	0.0462115	0.702141
TCONS_00190908	0	0.177617	-5.31576	0.0464748	0.705345
TCONS_00261261	0	0.064873	-7.80942	0.0466473	0.707008
TCONS_00241956	0	0.130542	-7.80942	0.0466584	0.707008
TCONS_00060983	0.0558487	0.972726	-3.98738	0.04705	0.711654
TCONS_00109498	0.19304	0.00979633	4.0595	0.0471766	0.713016
ENSOART00000027891	0	0.0383687	-6.04041	0.0471826	0.713016
TCONS_00194228	0.211135	0.00356633	5.78199	0.0473716	0.715228
TCONS_00221898	0.000826667	0.197402	-7.17172	0.0476442	0.718713
TCONS_00252185	0	0.0355337	-7.77869	0.0476468	0.718713
TCONS_00110373	0.191181	0.912895	-2.12178	0.0476597	0.718713
TCONS_00182490	0.00966533	0.184679	-4.12666	0.0478059	0.720038
TCONS_00078002	0.0917607	0	7.68041	0.0478513	0.720038
TCONS_00138470	1.17184	0.0560713	4.42101	0.0478604	0.720038
TCONS_00190824	0	0.0300583	-7.74849	0.0480556	0.722064
TCONS_00044262	0	0.0165093	-7.74849	0.0480687	0.722064
TCONS_00037095	0	0.223494	-6.01247	0.0485697	0.72785
TCONS_00247802	0.0591553	0	5.93147	0.0486111	0.728037
TCONS_00307162	0	0.124613	-7.80492	0.0487014	0.728955
TCONS_00000420	0.204485	0	7.64628	0.0490072	0.732877
TCONS_00117264	0.222297	0	6.19222	0.0491035	0.734099
TCONS_00136524	0.0693673	0.000983	5.91827	0.0491442	0.734488
TCONS_00126617	0.116355	0	7.75043	0.0493901	0.737498
TCONS_00108561	0.178519	6.86667e-05	5.68214	0.0495105	0.737981
TCONS_00038253	0.179728	0	7.62891	0.0495218	0.737981
TCONS_00301720	0.00118733	0.189753	-7.05471	0.0496334	0.739162
TCONS_00286564	0	0.0290477	-7.76605	0.0497382	0.739847
TCONS_00077289	0	0.155935	-7.70682	0.0498026	0.740367
