# Supplementary material for: Long Non-Coding RNA GDAR Regulates Ovine Granulosa Cells Apoptosis by Affecting the Expression of Apoptosis-Related Genes
Source: Int J Mol Sci. 2022 May 6;23(9):5183. doi: 10.3390/ijms23095183 (PMC9104640; doi:10.3390/ijms23095183)
Supplement: Supplementary file 1 [file ijms-23-05183-s001.zip › Supplementary Materials/Table S6.xlsx]

## Sheet: Sheet1
long non-coding RNA GDAR regulate ovine granulosa cells apoptosis by affecting the expression of apoptosis-related genes
Supplementary Table S6. The information of differentially expressed 480 mRNA transcripts (285 upregulated and 195 downregulated) in the CON and LOW group.
ID	CON_FPKM	LOW_FPKM	log2FoldChange	pvalue	padj
ENSOART00000005819	19.4973	0	17.8776	7.01722e-29	3.53808e-24
TCONS_00216743	0.509818	0	15.1863	5.92153e-12	4.2652e-08
ENSOART00000014827	0.0577813	4.06903	-6.24913	5.37376e-10	2.02006e-06
ENSOART00000002268	0.580368	0	13.8501	3.94571e-09	1.01683e-05
TCONS_00275473	0.246262	0	13.7772	8.3241e-09	1.61424e-05
ENSOART00000003566	0.362787	0	15.7877	5.39207e-07	0.000554833
ENSOART00000001652	0.417097	0	15.7561	6.29393e-07	0.000622235
ENSOART00000009147	0.323959	0	15.3701	1.44042e-06	0.00117688
ENSOART00000013108	0	0.259499	-15.0279	2.28314e-06	0.00166835
ENSOART00000009761	0.0912907	0	12.5322	2.88164e-06	0.00196341
ENSOART00000005359	141.147	0.0147557	13.1166	7.51094e-06	0.00451701
ENSOART00000020645	0.166781	0	12.0185	7.65514e-06	0.00451701
ENSOART00000020451	3.34564	0	14.4675	7.70454e-06	0.00451701
ENSOART00000014715	0.334077	0	14.3312	1.22597e-05	0.00643889
ENSOART00000018010	4.91428	0.151005	4.88619	1.25922e-05	0.00646395
ENSOART00000013073	0	0.0590123	-11.8456	1.72906e-05	0.00807214
ENSOART00000022489	0	0.11533	-11.6787	1.78349e-05	0.0081988
ENSOART00000002546	0.0196243	0	11.6282	1.80497e-05	0.0081988
ENSOART00000022490	0.113292	0	11.6152	2.03514e-05	0.00889777
ENSOART00000019247	0.0633853	0	11.8543	2.50944e-05	0.010371
TCONS_00154016	0.209602	0	11.1856	3.86169e-05	0.0145303
ENSOART00000018250	75.7189	0.089216	9.50204	5.30653e-05	0.0177189
ENSOART00000002182	0.00457333	1.05146	-7.97073	5.74981e-05	0.018867
ENSOART00000016225	0.172105	0	11.3509	5.7796e-05	0.018867
ENSOART00000004884	0	15.9527	-17.4362	7.35619e-05	0.0215639
ENSOART00000013391	8.26761	0.01309	9.3106	8.08005e-05	0.0219502
ENSOART00000005595	0.250476	0	10.69	8.78275e-05	0.0228013
ENSOART00000010629	0	1.63185	-16.5969	8.81844e-05	0.0228013
ENSOART00000014804	0	4.39799	-16.8975	9.26065e-05	0.0236315
ENSOART00000022332	21.2231	3.511	2.54254	0.000119356	0.0281213
ENSOART00000009172	1.05975	0	16.2227	0.000132108	0.029736
ENSOART00000005496	0.000743333	0.303376	-8.80207	0.000263315	0.0450046
ENSOART00000004957	93.8828	0.474432	7.69912	0.00027344	0.0462646
ENSOART00000017437	0.322727	0	9.66443	0.000274631	0.0463107
ENSOART00000017124	0.027995	0	10.3413	0.000295029	0.048334
ENSOART00000017932	0.027506	0	9.52833	0.000315521	0.0501848
ENSOART00000013416	5.99807	0	15.0509	0.000352643	0.0532343
ENSOART00000016419	0.702874	0.00317667	7.87184	0.000410806	0.0586766
ENSOART00000007599	0.043997	0	9.50515	0.000420835	0.0594356
ENSOART00000016602	0.00930567	0	9.33716	0.000451308	0.0625136
ENSOART00000009490	0	0.34328	-14.6715	0.000458831	0.062525
ENSOART00000013635	0.10829	0	12.129	0.000489079	0.0656632
ENSOART00000022118	0.037886	0	12.1213	0.000513439	0.0665491
ENSOART00000007280	0.401973	0.0159527	4.60816	0.000521778	0.066862
ENSOART00000007978	0	0.0255953	-9.5236	0.000539963	0.0684044
TCONS_00004224	0.138689	0	12.0569	0.000559617	0.0695678
ENSOART00000008343	9.09753	0	14.4466	0.000614325	0.0722372
ENSOART00000004615	0	2.99425	-14.407	0.000635854	0.0735835
ENSOART00000004792	6.26284	0	14.4578	0.000651037	0.0744338
ENSOART00000009923	2.60606	0	11.0472	0.000694566	0.0764629
ENSOART00000003058	0	0.02623	-9.04196	0.000698765	0.0767576
ENSOART00000007816	0	0.017702	-11.7411	0.00071709	0.0779477
ENSOART00000021822	0.0235437	0	8.90068	0.000732103	0.0785375
ENSOART00000008443	0.175448	0	12.1325	0.000757577	0.0794117
ENSOART00000016867	0	0.291256	-11.6802	0.000790086	0.0812983
ENSOART00000023036	0	0.018409	-11.7718	0.000817148	0.0829106
ENSOART00000016757	0.0258017	0	11.5995	0.000843371	0.0840323
TCONS_00130309	0	0.329584	-11.5358	0.000866339	0.0853141
ENSOART00000009735	0	4.5513	-11.5335	0.000940719	0.0905172
ENSOART00000000578	0.037234	0	11.5117	0.000951168	0.0911166
ENSOART00000017107	0	0.986626	-11.3788	0.000961235	0.0915219
ENSOART00000008341	0.00921067	0	11.468	0.000998736	0.0932523
ENSOART00000012929	0	0.00640767	-11.2895	0.00113006	0.101757
ENSOART00000017264	1.51169	0.022187	6.02978	0.00113385	0.101905
ENSOART00000010338	1.11576	0	13.8019	0.00120118	0.105151
TCONS_00195604	0.0222797	0	8.4939	0.00133412	0.110808
ENSOART00000017812	0.011342	0	8.16587	0.0013605	0.111939
ENSOART00000017041	0	0.00875133	-10.982	0.00140199	0.114382
ENSOART00000011940	0.016532	3.5156	-7.72383	0.00154492	0.120772
ENSOART00000004498	16.5143	0.120386	7.13449	0.00166324	0.124422
ENSOART00000012485	0	0.029904	-10.8534	0.0017471	0.126474
ENSOART00000000479	0.0666723	0.790931	-3.63825	0.00175814	0.126474
ENSOART00000007923	0.02565	0	8.43516	0.00175941	0.126474
ENSOART00000000978	0.282848	0	10.7939	0.00178145	0.126474
ENSOART00000016314	0.107006	0	10.9793	0.0017902	0.126773
TCONS_00087965	0.188212	0	10.7721	0.00181243	0.127511
ENSOART00000017664	0.0119763	0	10.7699	0.00181327	0.127511
ENSOART00000011688	0.0787267	0	7.82957	0.0018258	0.127827
ENSOART00000022645	0.0672907	0	11.1257	0.00182958	0.127827
ENSOART00000008095	1.07005	0	13.3768	0.00191029	0.131401
ENSOART00000012876	0.0166507	0	10.6254	0.0019616	0.133294
ENSOART00000014090	0.021893	0	10.5945	0.001998	0.134498
ENSOART00000000234	0.00152567	5.10486	-11.5098	0.00205726	0.136156
ENSOART00000005604	6.70384	0.189484	5.15437	0.00208046	0.1373
TCONS_00295556	0.117366	0	10.4395	0.00213769	0.139333
TCONS_00123979	0.00769633	0.546288	-5.97946	0.00219825	0.142233
ENSOART00000015611	0.0168003	0	7.90685	0.00223064	0.143639
TCONS_00181168	0.674583	0	13.126	0.00225227	0.144478
ENSOART00000020986	0	0.012887	-10.2682	0.00229486	0.146279
ENSOART00000006160	4.23324	0.388642	3.50237	0.00232386	0.147201
ENSOART00000012277	0.101612	3.67771	-5.22983	0.00232683	0.147201
ENSOART00000017920	0.0166947	0	10.3481	0.00241924	0.151858
ENSOART00000011582	0.0280833	0	10.5265	0.00246135	0.153022
TCONS_00241697	0.041392	0.659781	-4.11069	0.00247439	0.153475
ENSOART00000001208	0.362887	0	12.9859	0.00259688	0.159127
ENSOART00000016370	0.0728207	0	10.2461	0.00259742	0.159127
ENSOART00000013822	0.0170587	0	7.59443	0.00261082	0.159368
ENSOART00000011662	0.038998	0	10.1229	0.00287843	0.168179
ENSOART00000019610	0.0631863	0	7.42981	0.00289282	0.168234
ENSOART00000015074	0	0.0322957	-7.83456	0.00295941	0.170096
ENSOART00000006758	0.0425153	0	7.44898	0.00295946	0.170096
ENSOART00000007493	0.0725157	0	10.1707	0.00303644	0.172019
ENSOART00000019082	0.204671	0	12.807	0.00305115	0.172321
ENSOART00000001644	0	3.03302	-12.6105	0.00318544	0.176301
ENSOART00000011930	0	0.176931	-9.95077	0.00331058	0.180649
ENSOART00000018285	0.0142903	0	10.1381	0.00345965	0.184784
ENSOART00000020097	0.0669097	3.25238	-5.84313	0.00355434	0.188449
ENSOART00000004411	0	0.0641447	-9.79275	0.00355444	0.188449
ENSOART00000002233	0	0.122156	-12.6202	0.003575	0.188964
ENSOART00000003559	0	0.188155	-12.4907	0.0036952	0.192277
ENSOART00000022456	0	0.99146	-12.4767	0.00373488	0.193107
ENSOART00000012792	0	8.76673	-12.5603	0.00377833	0.193788
ENSOART00000020890	0.067555	0	9.69324	0.00378759	0.193788
ENSOART00000004767	0.00220467	1.18268	-9.26342	0.00380197	0.193788
ENSOART00000022412	0.030515	0	9.63872	0.00381021	0.193788
ENSOART00000007059	0	0.754753	-12.4484	0.00381916	0.193788
ENSOART00000011328	0	0.020784	-9.61483	0.00405786	0.200892
ENSOART00000006625	3.22693	0	12.4359	0.00409441	0.201209
ENSOART00000006023	0.0512763	0	9.62454	0.00421438	0.204513
ENSOART00000013359	0.011395	0	9.45635	0.00429807	0.206447
ENSOART00000012090	0	0.0300933	-7.24493	0.00444167	0.21039
ENSOART00000021152	0	0.0511893	-9.31693	0.00454759	0.212109
ENSOART00000010917	0.020369	0	7.21635	0.00474077	0.216493
ENSOART00000017248	0.0252837	16.3028	-9.52148	0.00481242	0.218203
ENSOART00000013254	0	0.0918067	-12.1659	0.00496181	0.222377
ENSOART00000016920	0	0.116633	-12.1604	0.0049737	0.222711
ENSOART00000003421	0	0.0191807	-7.03914	0.00503036	0.224441
ENSOART00000013719	0	0.0443643	-9.23736	0.0050325	0.224441
ENSOART00000003585	0.047082	0	9.24513	0.00516987	0.227423
ENSOART00000018012	0	0.138014	-11.894	0.00530075	0.229822
ENSOART00000008369	0	4.25128	-9.45587	0.00536099	0.230829
ENSOART00000001092	0.014399	3.99312	-8.32552	0.00550354	0.234167
TCONS_00140480	0.229036	0	11.9624	0.00570229	0.238444
TCONS_00051646	0	1.07218	-11.7715	0.00571098	0.238565
ENSOART00000011431	0	0.01144	-9.23992	0.00573323	0.2389
ENSOART00000009678	0.0379723	0.761274	-4.48038	0.00582574	0.241161
ENSOART00000002488	0.114032	0	9.149	0.00593929	0.244058
ENSOART00000017334	41.3906	8.9862	2.12819	0.00595486	0.244352
ENSOART00000002974	0	0.106334	-11.882	0.00602892	0.24578
ENSOART00000006316	0.037472	0	6.84399	0.0062165	0.249154
ENSOART00000009057	21.0017	2.56837	3.10758	0.00634889	0.252986
ENSOART00000005404	0.0395207	0	9.00661	0.00636189	0.252986
ENSOART00000020205	0	0.0306763	-9.0012	0.00638173	0.25336
ENSOART00000011366	0.0320507	0	8.98981	0.00645281	0.255377
ENSOART00000014347	0.54498	0	11.8389	0.00655645	0.257623
ENSOART00000022310	0.623076	0.00929767	6.0852	0.00685897	0.261596
ENSOART00000000837	0	0.00861333	-9.0473	0.00688109	0.262096
ENSOART00000003859	0	0.0666373	-8.87789	0.00692581	0.263142
ENSOART00000013419	0.142906	0	11.6478	0.00697267	0.264094
ENSOART00000000636	0.085484	0	9.6492	0.00747902	0.274049
ENSOART00000008977	0.0461657	0	8.84762	0.00748854	0.274199
ENSOART00000010841	0.01899	0	11.5289	0.0075332	0.275275
ENSOART00000014671	0	0.07525	-8.84169	0.00753614	0.275275
TCONS_00195817	0	0.0589387	-11.3023	0.00768485	0.277267
TCONS_00259116	0	0.256807	-8.77159	0.00774498	0.278731
ENSOART00000013762	0.00717233	0	9.50054	0.00785784	0.280391
ENSOART00000007509	0.030491	0.863824	-4.97784	0.00788473	0.280614
ENSOART00000001663	0.0217083	0	8.82303	0.00794827	0.281266
ENSOART00000021756	1.09928	0.033657	4.98679	0.00797523	0.281266
ENSOART00000007953	0.0597867	0	6.70342	0.0080039	0.281617
ENSOART00000013661	0.0763967	0	11.3936	0.00816286	0.284234
ENSOART00000019944	0.0359813	0	8.67733	0.00826069	0.286306
ENSOART00000000352	0.072069	0	8.62893	0.00831621	0.287785
ENSOART00000017146	0	0.0107203	-8.73036	0.00836746	0.288964
ENSOART00000015747	0.0690617	0	11.4228	0.00852064	0.291262
ENSOART00000023090	0.000235667	0.261739	-9.84338	0.0085412	0.291725
ENSOART00000018838	0.010264	0	8.57961	0.00864232	0.294008
ENSOART00000007587	0.00898833	0	8.60391	0.00867521	0.294008
ENSOART00000007335	0.039445	0	8.74396	0.00868988	0.294254
ENSOART00000004005	3.71547	0.441155	2.88356	0.00874518	0.295232
ENSOART00000015837	0.273176	0.000240667	9.70764	0.009031	0.299568
ENSOART00000009637	0.0247113	0	8.64089	0.0092072	0.301482
ENSOART00000001515	0.00834933	0	8.63554	0.00922435	0.301482
ENSOART00000006813	0	0.0606147	-11.1639	0.00935408	0.30339
ENSOART00000016685	0.241794	3.32832	-4.42095	0.00946668	0.304572
ENSOART00000012606	0	0.00689133	-8.22809	0.00947253	0.304572
ENSOART00000020199	0.406931	0	11.1413	0.00947786	0.304572
ENSOART00000005679	0	0.324637	-11.0234	0.00948421	0.304582
ENSOART00000011042	0.592111	0.003567	6.94827	0.00959011	0.306114
ENSOART00000022722	0	0.0260843	-10.9888	0.00967092	0.30635
ENSOART00000018464	0	0.0221797	-8.28477	0.00968272	0.306468
ENSOART00000003538	0.399141	5.15545	-3.69461	0.0097253	0.307044
ENSOART00000001664	0.331291	0.00153167	7.72419	0.00979603	0.308312
ENSOART00000013145	0.112761	0	8.21578	0.00984881	0.308649
ENSOART00000000716	0.0631857	0	11.052	0.00988507	0.308649
ENSOART00000012118	0	0.0704487	-8.46376	0.0099009	0.308649
ENSOART00000023060	0.236504	0.031963	2.91679	0.00992304	0.308649
ENSOART00000014082	0.027358	0	8.40222	0.00996297	0.309355
ENSOART00000020798	0.0296633	0	11.0134	0.0101313	0.31173
ENSOART00000018158	0.092836	7.89983	-6.23179	0.0102332	0.312195
ENSOART00000021197	0.031507	0	8.2792	0.0104712	0.315549
ENSOART00000003996	0	0.0486417	-6.3987	0.010524	0.316034
ENSOART00000008455	0.0283613	0	8.23234	0.0105832	0.317057
TCONS_00070721	0.00401333	0.574073	-7.18598	0.0105928	0.317132
ENSOART00000001219	0.395817	0	10.9095	0.0107027	0.319119
ENSOART00000005617	3.24242	0.00993033	7.97269	0.0107921	0.320457
ENSOART00000018767	0.101464	0	8.48959	0.0111652	0.327904
ENSOART00000019928	0	0.0650107	-10.8024	0.0112549	0.329556
ENSOART00000019456	0.078127	0	8.06934	0.0112575	0.329556
ENSOART00000020297	0	0.089042	-8.38915	0.0114598	0.331442
ENSOART00000018338	0.197821	0	10.7475	0.0115194	0.331811
ENSOART00000019046	0.0117247	0	8.08257	0.0120058	0.337798
ENSOART00000007025	0.0578263	0	7.88995	0.0121477	0.340458
ENSOART00000008763	0.00474833	0	7.92725	0.0124055	0.343898
ENSOART00000008912	0.0389847	0	8.36073	0.0124318	0.344401
ENSOART00000017008	1.62589	0	10.5302	0.0126173	0.346752
ENSOART00000018784	0.632641	0	10.5211	0.0126305	0.346814
ENSOART00000023034	0	0.023445	-10.3832	0.012822	0.34939
ENSOART00000015759	0.151391	0	10.6055	0.0128568	0.349834
ENSOART00000023031	12.6726	38.0062	-1.69071	0.0128743	0.349931
ENSOART00000018719	0.00366033	0	7.83289	0.0131765	0.354893
ENSOART00000012770	0.0381733	0	10.5418	0.0132475	0.355604
ENSOART00000003576	0	0.090998	-8.15393	0.0132523	0.355604
ENSOART00000008404	0.699684	0	10.42	0.0132784	0.355652
ENSOART00000012932	0.00908	0	7.88949	0.0134208	0.355957
ENSOART00000009161	0.049447	0	10.3947	0.0134499	0.356355
ENSOART00000015127	0	0.0411723	-10.1648	0.0136024	0.35838
ENSOART00000000631	0	0.007827	-10.1145	0.0138681	0.362306
ENSOART00000008940	0.00944367	0	7.79625	0.0140779	0.366448
ENSOART00000011204	0.093493	0	7.78021	0.0141244	0.366963
ENSOART00000022155	0.233887	0	10.2912	0.0141738	0.367304
ENSOART00000012885	0.176667	0	10.2843	0.014208	0.367747
TCONS_00074711	0.123495	0	10.2774	0.0142936	0.368724
ENSOART00000000434	0.00556033	0	7.73215	0.0143876	0.369548
ENSOART00000012751	0.00381433	0	10.2936	0.0149496	0.379383
ENSOART00000012119	0	0.021407	-7.59065	0.0155439	0.388173
ENSOART00000006877	0.009734	0	7.59046	0.0156585	0.390262
ENSOART00000001251	9.76735	0.211351	5.52873	0.0156961	0.390622
ENSOART00000015778	0.545563	0	7.51336	0.0157217	0.390922
ENSOART00000021773	0.104482	0.00109633	6.11244	0.0157264	0.390922
ENSOART00000004674	0.0327047	0	7.51881	0.0157836	0.391638
ENSOART00000020184	0.044323	0	7.64393	0.0161926	0.398066
ENSOART00000021431	0	0.0111357	-7.48162	0.0162595	0.3983
ENSOART00000007112	0.0428657	0	10.0093	0.0162652	0.3983
ENSOART00000022305	0	0.0142217	-9.88286	0.0162967	0.398681
ENSOART00000009868	0.04445	0	8.07356	0.0163444	0.399257
ENSOART00000015317	0.056574	0	7.69407	0.0163772	0.399681
TCONS_00149233	0.000688333	0.125041	-7.4566	0.0165435	0.402958
ENSOART00000006768	0.010364	0	10.0818	0.016613	0.403778
ENSOART00000012154	0.013175	0	7.60722	0.0166214	0.403778
ENSOART00000020591	0.012885	0	7.48224	0.0166254	0.403778
ENSOART00000005215	0.011139	0	9.92091	0.0168861	0.407172
ENSOART00000009255	0	0.012336	-9.67939	0.016996	0.408781
ENSOART00000013491	0.00510367	0	8.3868	0.0170564	0.408932
ENSOART00000007624	2.83333e-05	0.0162843	-7.00212	0.0171084	0.409789
ENSOART00000015855	0	0.006438	-9.86121	0.0173413	0.413405
ENSOART00000014896	0.0196593	0	9.98933	0.0173581	0.41361
ENSOART00000003849	11.683	0.129019	5.88441	0.0173875	0.413919
TCONS_00130308	0.123189	0	9.85755	0.0174538	0.414127
ENSOART00000000199	0	0.010851	-9.71841	0.0175042	0.414843
ENSOART00000012647	0	0.00526233	-9.6181	0.0175169	0.414843
ENSOART00000021874	0.024143	0	7.36634	0.0176443	0.416491
ENSOART00000020366	0.00224833	0	7.58363	0.0177736	0.417979
ENSOART00000011851	0.026531	0	7.40795	0.0178536	0.418706
ENSOART00000008047	0	0.00642133	-7.33384	0.0179836	0.419623
ENSOART00000016472	0.00739533	0	9.87644	0.0182162	0.422863
ENSOART00000014845	5.08831	0	9.87174	0.0182687	0.423693
ENSOART00000014624	0.0910367	0	7.52911	0.0182789	0.423735
ENSOART00000009014	0	0.340007	-9.72435	0.0183984	0.425499
ENSOART00000008304	0.00787833	0.191863	-4.6354	0.0185559	0.427185
ENSOART00000008875	0	0.00535933	-9.70022	0.0186201	0.427517
ENSOART00000003906	23.1879	0	9.70475	0.0186423	0.427831
ENSOART00000009403	0.0110177	0	9.81406	0.0187549	0.429242
ENSOART00000006006	0	0.0891767	-6.26433	0.018861	0.431163
ENSOART00000005914	0.0168157	0	7.34149	0.018873	0.431163
ENSOART00000002770	0.007667	0	7.51608	0.0188945	0.431459
ENSOART00000007617	0.00372667	0	9.67355	0.0189441	0.43186
ENSOART00000003324	0	0.237236	-9.66948	0.0189728	0.431878
ENSOART00000013377	1.31587	0.00686767	6.46146	0.0195618	0.44012
ENSOART00000003285	3.56568	0.59256	2.54006	0.0196886	0.442576
ENSOART00000016281	0	0.0151213	-9.55979	0.0200825	0.44836
ENSOART00000010990	0	0.026419	-9.42693	0.0203244	0.451669
ENSOART00000017119	0.020994	0	7.17602	0.0205306	0.454213
ENSOART00000002833	0	0.00343633	-9.51208	0.0205474	0.454386
ENSOART00000013989	0	0.0158907	-5.9921	0.0206396	0.455228
ENSOART00000008956	0.00507867	0	9.49208	0.0207653	0.457182
ENSOART00000021007	0.0151283	2.82319	-7.5023	0.0207736	0.457182
ENSOART00000004479	0.008045	0	7.25463	0.0208671	0.45864
ENSOART00000002438	0	0.431686	-7.13984	0.0209896	0.460328
ENSOART00000006627	0.0876517	0	7.09647	0.0210018	0.460396
ENSOART00000000780	2.83997	0.052416	5.8813	0.0212688	0.46423
ENSOART00000005847	0	0.00786867	-9.25279	0.0212861	0.464407
ENSOART00000004350	0.0115723	0	9.52147	0.0216195	0.469245
ENSOART00000021741	7.25866	0.143435	4.88735	0.0220004	0.473532
ENSOART00000019125	0.044319	1.10025	-4.44829	0.0220594	0.474301
ENSOART00000017931	0	0.0141667	-9.18287	0.0221711	0.475417
ENSOART00000018363	6.09122	0.0814027	5.77773	0.0225428	0.480867
ENSOART00000006268	0.00882967	0	9.42201	0.0226337	0.482126
ENSOART00000003243	0	0.152222	-9.13654	0.0226592	0.482261
ENSOART00000019409	0	0.00606433	-9.22626	0.0227868	0.484137
ENSOART00000009618	0	0.009161	-9.3037	0.0228828	0.484974
ENSOART00000018025	0.0279297	0	9.29171	0.023063	0.487972
ENSOART00000002471	0	0.00651333	-9.27131	0.0233281	0.49194
ENSOART00000015475	0.006525	0	9.2721	0.0233338	0.49194
ENSOART00000014134	0.0411743	0	9.25815	0.0235038	0.493982
ENSOART00000008197	0.034464	0.453573	-3.81178	0.0236522	0.496273
ENSOART00000017331	5.95995	18.1683	-1.68185	0.0237206	0.497088
ENSOART00000016185	0.108062	0.542666	-2.37308	0.0238175	0.498108
ENSOART00000016468	0	0.00929267	-9.22978	0.023921	0.499213
ENSOART00000016654	0.006171	0	6.93991	0.0240203	0.500457
ENSOART00000020438	0.0261033	0	6.99253	0.0243823	0.503351
ENSOART00000001314	0.0209027	0	6.91256	0.0245269	0.50496
ENSOART00000005532	0	0.0132513	-7.01364	0.0246409	0.506479
ENSOART00000014325	0.00403533	0.120931	-4.89937	0.0246855	0.506955
ENSOART00000020139	0.0299997	0	6.91913	0.0247626	0.50774
ENSOART00000008072	0	0.0766137	-9.07781	0.0248865	0.509451
ENSOART00000007395	0.01877	0	5.82022	0.02497	0.51012
ENSOART00000022906	0.0133067	0	9.24417	0.0249791	0.51012
TCONS_00297951	0.075031	0	9.12076	0.0253759	0.514883
ENSOART00000015190	0.0201157	0	9.19982	0.0256375	0.518717
ENSOART00000017490	2.70516	0.280471	3.1869	0.0262236	0.524889
ENSOART00000016102	0.047094	0	6.78793	0.0266092	0.53092
ENSOART00000000648	16.9867	0.0577593	4.47924	0.0266484	0.531475
ENSOART00000020768	0	0.00595567	-8.96666	0.026746	0.532806
ENSOART00000017180	0.0409747	0	6.71879	0.026956	0.534997
ENSOART00000011096	0.018516	0.202108	-3.69065	0.0270301	0.535714
ENSOART00000007459	0.0139353	0	6.75314	0.027149	0.537649
ENSOART00000007321	0.0136683	0	6.70378	0.0273543	0.540548
ENSOART00000013750	0.00396067	0	9.0662	0.0276883	0.545542
ENSOART00000012505	2.0586	0.395464	2.43164	0.0277001	0.545562
ENSOART00000021889	0	0.0317073	-8.99213	0.0277628	0.546421
ENSOART00000005235	0.0105637	0	6.71453	0.027915	0.548723
ENSOART00000018326	0	0.0163507	-6.65428	0.0280564	0.550859
ENSOART00000002303	0	0.01806	-8.95183	0.0283729	0.55535
ENSOART00000000407	0	0.00869567	-8.81695	0.0285135	0.557012
ENSOART00000005594	0.00905833	0	8.93369	0.0286046	0.558165
ENSOART00000019042	0.341865	0.0203723	4.00166	0.0286278	0.558165
ENSOART00000002170	0.140663	3.81163	-4.85029	0.0286843	0.558835
ENSOART00000011763	0	0.0169727	-8.80706	0.0287463	0.559827
ENSOART00000012922	0	0.025408	-8.77696	0.0291221	0.564275
ENSOART00000004629	0	0.00647533	-5.70294	0.0291409	0.564275
TCONS_00144081	0.007015	0	6.5996	0.0292571	0.565188
ENSOART00000020329	0.00958433	0	6.61094	0.029353	0.566545
ENSOART00000003312	0.0803637	0.000911667	6.17828	0.0294477	0.568
ENSOART00000011331	0.0278287	0	5.63898	0.0296165	0.569731
ENSOART00000013517	0.105662	0.567627	-2.51108	0.0298192	0.572102
ENSOART00000017652	0.003091	0	8.84417	0.0298725	0.572629
ENSOART00000013467	0.00295767	0	8.94604	0.0299947	0.57394
ENSOART00000022370	0.00209067	0	8.82649	0.0300487	0.574679
ENSOART00000002228	0	0.005187	-8.72537	0.0300561	0.574679
ENSOART00000005862	0.029784	0	6.65558	0.030179	0.576373
ENSOART00000011592	0.012648	0	6.62498	0.0302214	0.576965
ENSOART00000016086	0.0139607	0	8.91894	0.0303682	0.578547
ENSOART00000006649	0.0251727	0	6.59411	0.0305214	0.580276
ENSOART00000012062	0	0.103517	-8.67186	0.0306072	0.581249
ENSOART00000017556	0.0297843	0	8.75813	0.0308977	0.584124
ENSOART00000002959	0.00968933	1.00899	-6.7477	0.031007	0.585198
ENSOART00000018920	0	0.003097	-8.64989	0.0311534	0.587395
ENSOART00000021026	0	0.025326	-8.64989	0.0311639	0.587395
ENSOART00000011778	14.3335	0.222703	5.5804	0.0311769	0.587422
ENSOART00000012147	0	0.0310367	-8.74332	0.0312428	0.587566
ENSOART00000019223	0	0.005024	-6.462	0.0314153	0.589271
ENSOART00000012299	0.0703637	0	8.71393	0.0317331	0.593026
ENSOART00000013846	0.109637	0	6.48233	0.0319399	0.596006
ENSOART00000021954	0.0117697	0	8.79521	0.0320315	0.597048
ENSOART00000009765	0	0.068143	-8.49505	0.0320431	0.597048
ENSOART00000008243	0.00609633	0	8.66163	0.0323647	0.601145
ENSOART00000012476	0.00154633	0	8.62798	0.0330668	0.610483
ENSOART00000009095	0.0210433	0	5.66717	0.033182	0.611832
ENSOART00000005066	0	0.547647	-6.4719	0.0338166	0.620915
ENSOART00000020808	0.0296243	0	6.40937	0.0339878	0.621191
ENSOART00000006279	0	0.017412	-8.56776	0.0341245	0.622713
ENSOART00000007666	0	0.0122577	-8.55436	0.0342944	0.625361
ENSOART00000018871	0	0.718091	-6.3798	0.0343781	0.625979
ENSOART00000006008	0.397087	0	8.54032	0.0344817	0.626886
ENSOART00000006475	0.00566133	0	8.54032	0.0344897	0.626886
ENSOART00000022299	0	0.00565433	-6.3938	0.0347249	0.630475
ENSOART00000000487	0.00893133	0	8.51283	0.0348457	0.631759
ENSOART00000006209	0	0.031335	-8.39639	0.0350925	0.635982
ENSOART00000002359	0.145641	2.66016	-4.33421	0.0353258	0.639313
ENSOART00000017299	1.34334	0.319432	2.05457	0.0356131	0.640575
ENSOART00000001673	0.0224577	0	5.44651	0.0356232	0.640575
ENSOART00000015950	0.008892	0	6.34836	0.0357566	0.641339
ENSOART00000004598	0	0.00787267	-8.44245	0.0358066	0.641339
ENSOART00000008712	0	0.00280967	-8.11296	0.0361367	0.646103
ENSOART00000008938	0.301546	0.0287917	3.27559	0.0362587	0.647826
ENSOART00000004380	0.00811633	0	8.42737	0.0362825	0.648021
ENSOART00000013523	0	0.0173117	-8.42784	0.0363251	0.648433
ENSOART00000021688	2.7142	0.0930653	4.02705	0.0363349	0.648433
ENSOART00000010924	0	0.00554833	-8.19868	0.0363685	0.648433
ENSOART00000003079	0.00344467	0	8.52256	0.0364394	0.648755
ENSOART00000010401	0.132524	1.06041	-3.01802	0.0364557	0.648816
ENSOART00000014667	1.60511	0.395781	1.91755	0.0365605	0.649993
ENSOART00000018736	0.00577	0	8.51051	0.0367751	0.653117
ENSOART00000011091	0	0.0176217	-6.29591	0.036893	0.654519
ENSOART00000010139	0.161096	2.77772	-4.04922	0.0370778	0.656088
ENSOART00000006467	0	0.0105413	-8.32112	0.0372752	0.657762
ENSOART00000014216	0.00410167	0	8.37777	0.037322	0.657762
ENSOART00000001468	0	0.003699	-8.27285	0.0373442	0.657762
ENSOART00000010375	0	0.0174497	-8.27285	0.0373495	0.657762
ENSOART00000022291	0.018032	0	6.32024	0.0373659	0.657762
ENSOART00000004284	0.00413733	0	8.26138	0.0374831	0.657762
ENSOART00000010465	0.0113217	0	8.23957	0.0375252	0.657762
ENSOART00000017793	0	0.049226	-6.26086	0.0380047	0.661799
ENSOART00000021968	0.00753967	0	6.25649	0.0381562	0.662934
ENSOART00000020574	0.015701	0	6.22433	0.0381986	0.663427
ENSOART00000015013	0.009139	0.297694	-4.19496	0.0383194	0.6643
ENSOART00000014754	0.00867433	0	8.17111	0.0387143	0.669401
ENSOART00000011187	0	0.003884	-8.0556	0.0387632	0.669748
ENSOART00000002542	0.0294617	0	8.15497	0.0388614	0.671025
ENSOART00000014374	0.0250953	0	8.25992	0.0390933	0.672603
ENSOART00000010250	0.0501853	0	8.3708	0.039161	0.672603
ENSOART00000020381	0.00967667	0	8.3025	0.0391818	0.672603
ENSOART00000014541	0.027061	0	8.31642	0.0391947	0.672603
ENSOART00000009764	0.00356767	0	8.24543	0.0392041	0.672603
ENSOART00000008538	0	0.0421283	-7.92329	0.0392899	0.673764
ENSOART00000005130	0.00618867	0	8.33021	0.0393222	0.673786
ENSOART00000021118	0	0.001256	-8.11753	0.0393629	0.673786
ENSOART00000004156	0	0.0276893	-6.23799	0.0397319	0.677472
ENSOART00000004255	0	0.0534493	-6.25834	0.0397908	0.678017
ENSOART00000015110	0.0182783	0.242885	-3.75314	0.0399016	0.679446
ENSOART00000011380	0.0420883	0	8.20112	0.0400234	0.68106
ENSOART00000022649	8.27828	1.53356	2.50748	0.0401658	0.682726
ENSOART00000010248	0	0.020746	-6.18607	0.0402013	0.682726
ENSOART00000018538	0.00659533	0	8.07447	0.0402683	0.683151
TCONS_00248958	0.008257	0.223461	-4.81723	0.0403204	0.683806
ENSOART00000008281	0.00525267	0	6.23271	0.0405331	0.68666
ENSOART00000010342	0.0717247	0	5.50429	0.0406865	0.688855
ENSOART00000019404	0	0.0446253	-6.77453	0.0407028	0.688901
ENSOART00000022798	0	0.0163923	-8.04275	0.0408894	0.691221
ENSOART00000010877	0	0.00153067	-8.04275	0.0408947	0.691221
ENSOART00000007597	0.0668133	1.5536	-4.57065	0.0410664	0.692729
ENSOART00000006197	0.00440067	0	5.60064	0.0414498	0.69686
ENSOART00000011255	0.0134317	0	8.12409	0.0414732	0.69686
ENSOART00000012925	0.00484467	0	7.99749	0.041561	0.69686
ENSOART00000003506	0.028526	0	8.10818	0.0416035	0.696955
TCONS_00149226	0.437426	1.46941	-1.85139	0.0416072	0.696955
ENSOART00000008870	0.0117917	0	8.09209	0.0418601	0.700028
ENSOART00000017673	0.003638	0.0622497	-4.17838	0.0420608	0.702453
ENSOART00000009592	0.032771	0	6.09393	0.04239	0.707073
ENSOART00000004227	0.002982	0	7.9619	0.0424347	0.707291
ENSOART00000022337	0.0276493	0	6.09495	0.0427139	0.710536
ENSOART00000013075	0	0.0219513	-7.94347	0.042827	0.712161
ENSOART00000014532	0.00462533	0	6.0834	0.0428955	0.712693
TCONS_00181169	0.94846	3.15727	-1.8664	0.0431892	0.71608
ENSOART00000006287	3.2187	0.115185	3.69269	0.0433081	0.717343
ENSOART00000013836	0	0.00449033	-7.92277	0.0433625	0.718009
ENSOART00000009925	0.0348777	0	6.02561	0.0437037	0.721998
ENSOART00000007926	0.0100803	0.945406	-6.57115	0.0438377	0.723976
ENSOART00000011612	0	0.0173247	-7.8003	0.0440577	0.726419
ENSOART00000000141	0	0.035007	-7.72286	0.0442286	0.728199
ENSOART00000019927	0.0153783	0	6.15268	0.0444183	0.730454
ENSOART00000014497	0.0256807	0	7.95648	0.0444353	0.730496
ENSOART00000020848	0.008443	0.266871	-5.03489	0.0444762	0.730928
ENSOART00000020136	0.65484	0.0340083	4.20125	0.0445399	0.731737
ENSOART00000011590	0.309464	1.34628	-2.09378	0.0448419	0.735003
ENSOART00000020401	0	0.012739	-7.70483	0.0448703	0.735003
ENSOART00000015126	0.00198433	0	7.9386	0.0448712	0.735003
ENSOART00000020585	0.0244647	0	5.34537	0.044899	0.735003
ENSOART00000019971	0.00891367	0	6.51502	0.0453239	0.739797
ENSOART00000000549	0.024101	0	7.92049	0.0454292	0.739902
ENSOART00000006407	0.00346967	0	7.92049	0.045438	0.739902
ENSOART00000006811	0.0233457	0	7.81713	0.045439	0.739902
ENSOART00000002403	0.021959	0	7.81713	0.0454423	0.739902
ENSOART00000007910	0	0.003478	-7.75985	0.0454915	0.740374
ENSOART00000000663	0.0116613	0	7.82999	0.0455098	0.740433
ENSOART00000014736	0.002291	0	7.81511	0.0456101	0.741502
ENSOART00000022506	89.8023	215.174	-1.30185	0.0459746	0.74583
ENSOART00000002576	2.272	0	7.80438	0.0460145	0.746238
ENSOART00000016280	0.007268	0	7.80008	0.0460765	0.746666
ENSOART00000018935	0	0.00647167	-7.64935	0.0462077	0.748213
ENSOART00000018993	0	0.004391	-7.64935	0.0462105	0.748213
ENSOART00000007807	0.0385357	0	7.75401	0.047585	0.763926
ENSOART00000017201	0.02334	0.629845	-5.52967	0.0478657	0.767486
ENSOART00000011583	0	0.00619467	-5.83355	0.0480644	0.76911
ENSOART00000011336	0.00512367	0.154389	-4.91954	0.048231	0.770535
ENSOART00000019495	0.00585733	0.0961353	-4.17294	0.0483155	0.771152
ENSOART00000004756	0	0.285584	-5.18068	0.0484704	0.773087
ENSOART00000007712	0.003248	0	5.92977	0.0485032	0.773087
ENSOART00000019732	0	0.00729433	-7.51095	0.0485889	0.773788
ENSOART00000014831	4.63568	0.210131	4.37492	0.0487254	0.774324
ENSOART00000013498	0.590809	0.0639403	3.11504	0.0487971	0.774914
ENSOART00000020761	0.009145	0	7.78695	0.0489539	0.777159
ENSOART00000005357	0	0.022767	-7.49005	0.0491025	0.778695
ENSOART00000022431	0	0.001847	-7.49005	0.0491069	0.778695
ENSOART00000021747	0	0.009099	-7.69756	0.049245	0.780551
ENSOART00000003137	10.0664	22.701	-1.23635	0.0492769	0.780812
ENSOART00000016027	3.27019	10.859	-1.82205	0.0493316	0.781432
ENSOART00000000461	0	0.003942	-7.60858	0.0493906	0.782122
ENSOART00000019007	0	0.0335073	-7.67298	0.0497399	0.785613
