# Supplementary material for: Long Non-Coding RNA GDAR Regulates Ovine Granulosa Cells Apoptosis by Affecting the Expression of Apoptosis-Related Genes
Source: Int J Mol Sci. 2022 May 6;23(9):5183. doi: 10.3390/ijms23095183 (PMC9104640; doi:10.3390/ijms23095183)
Supplement: Supplementary file 1 [file ijms-23-05183-s001.zip › Supplementary Materials/Table S7.xlsx]

## Sheet: Sheet1
long non-coding RNA GDAR regulate ovine granulosa cells apoptosis by affecting the expression of apoptosis-related genes
Supplementary Table S7. The information of differentially expressed 528 mRNA transcripts (306 upregulated and 222 downregulated) in the CON and HIGH group.
ID	CON_FPKM	HIGH_FPKM	log2FoldChange	pvalue	padj
ENSOART00000014831	4.63568	0	19.1385	8.3526e-37	4.23569e-32
ENSOART00000006587	0	1.85268	-16.0971	4.70904e-19	4.77601e-15
ENSOART00000014827	0.0577813	4.43828	-6.25907	7.92989e-10	2.01066e-06
ENSOART00000002268	0.580368	0	13.9009	6.81862e-09	1.38312e-05
TCONS_00275473	0.246262	0	13.825	1.32979e-08	2.24783e-05
ENSOART00000009485	24.2504	0	18.5838	2.33575e-08	3.48376e-05
ENSOART00000004884	0	26.0092	-17.9959	3.18158e-08	4.60974e-05
ENSOART00000008828	0	29.9213	-13.3908	9.42993e-08	0.000122616
ENSOART00000013026	0.459703	0	13.4222	1.06524e-07	0.000131754
TCONS_00051646	0	6.26478	-14.156	4.64727e-07	0.000453207
ENSOART00000001652	0.417097	0	15.8168	6.95484e-07	0.000629798
ENSOART00000009761	0.0912907	0	12.5907	3.81777e-06	0.00258137
ENSOART00000004914	0.032105	0	12.4975	7.33683e-06	0.00437156
ENSOART00000021228	1.19021	0	14.3173	1.40375e-05	0.0073387
ENSOART00000002546	0.0196243	0	11.6839	2.30486e-05	0.0105299
ENSOART00000019247	0.0633853	0	11.9044	3.15511e-05	0.0129031
TCONS_00020660	0.146766	0	11.4122	3.31868e-05	0.013148
ENSOART00000016419	0.702874	0.000839	9.77432	4.96488e-05	0.0176544
TCONS_00102591	0.320798	0	11.2441	5.43863e-05	0.0180159
ENSOART00000011461	0.0353723	0	11.2301	5.71422e-05	0.0183816
TCONS_00184765	0	0.179267	-11.4642	5.72715e-05	0.0183816
ENSOART00000018250	75.7189	0.0758283	9.61847	5.86369e-05	0.0184692
ENSOART00000005359	141.147	0.054653	11.4429	6.0162e-05	0.0188326
ENSOART00000000631	0	0.0170903	-11.1423	6.59652e-05	0.0197311
ENSOART00000016595	0.484873	0	13.5958	6.70088e-05	0.0197692
ENSOART00000014804	0	4.32895	-16.9007	9.95181e-05	0.0242628
ENSOART00000013034	0	0.915253	-13.2586	0.000125473	0.0282794
TCONS_00065513	0.181581	0	10.2035	0.000152202	0.0320263
ENSOART00000009922	0.05135	0	10.5758	0.000190821	0.0372182
TCONS_00130306	0.13597	0	10.1627	0.000194436	0.0376338
TCONS_00181172	0.518174	0	12.9151	0.000205764	0.0391948
ENSOART00000010629	0	0.926899	-15.6216	0.000207911	0.0391948
ENSOART00000011701	0.435917	0	11.1816	0.000225598	0.0409939
ENSOART00000003486	0	1.07558	-15.4676	0.000241722	0.0429426
ENSOART00000004957	93.8828	0.477155	7.79781	0.000243035	0.0429426
ENSOART00000005251	3.26386	0	15.5283	0.000246017	0.0432181
ENSOART00000005496	0.000743333	0.405624	-9.08972	0.000252753	0.043895
ENSOART00000017716	0	5.83598	-15.4024	0.000258163	0.0446816
ENSOART00000018344	0.046854	0	9.76044	0.00028007	0.0471849
ENSOART00000019208	0	0.0687667	-12.7656	0.000293776	0.048404
ENSOART00000017124	0.027995	0	10.3928	0.000300819	0.0492091
ENSOART00000018849	0.0448573	0	9.87812	0.000351882	0.0548419
ENSOART00000017693	0.045144	0	9.99422	0.000381963	0.0584733
ENSOART00000009490	0	0.384881	-14.7798	0.000451966	0.0636833
ENSOART00000000442	0.166579	0	9.45271	0.000514984	0.0683043
TCONS_00195815	0	0.663286	-14.6339	0.000523889	0.0691847
ENSOART00000007816	0	0.0262477	-12.2974	0.000550187	0.0717237
ENSOART00000013391	8.26761	0.0477547	7.64213	0.000593035	0.0748094
ENSOART00000022907	0.546649	0	14.6469	0.000616849	0.0764817
ENSOART00000021752	0.028841	0	12.0238	0.000648791	0.0788989
TCONS_00079153	0	1.59432	-14.5336	0.000658405	0.0796859
ENSOART00000018024	0.0258103	0	12.2626	0.000663772	0.0801442
ENSOART00000003027	0.046206	0	9.07944	0.000673903	0.0805998
ENSOART00000002433	0	0.0175503	-9.21482	0.000695367	0.0820426
ENSOART00000003619	0	0.243923	-14.3159	0.000697292	0.0820426
ENSOART00000019420	5.05041	0.00573967	9.66238	0.000718952	0.0834297
ENSOART00000015814	0.112767	0	11.9408	0.000722582	0.0836595
ENSOART00000008255	0.203638	0	11.7846	0.00085601	0.092047
ENSOART00000019578	0.633605	0	14.1779	0.000861177	0.092047
ENSOART00000008750	0.121517	0	8.79588	0.00088718	0.0935339
ENSOART00000000234	0.00152567	4.18109	-11.127	0.000946506	0.0973596
ENSOART00000017107	0	5.31874	-14.1298	0.000960453	0.0980762
ENSOART00000009921	0.0268107	0	9.07323	0.000961209	0.0980762
ENSOART00000006034	0.759379	0	14.1454	0.000973906	0.0985784
ENSOART00000007433	0	10.6731	-14.058	0.00102623	0.101567
ENSOART00000011034	0.187035	0	8.67751	0.00104878	0.102436
ENSOART00000017905	0.0605793	0	11.5662	0.0010766	0.103549
ENSOART00000008341	0.00921067	0	11.5258	0.00107681	0.103549
ENSOART00000018459	0.0287837	0	8.71097	0.00110672	0.104318
ENSOART00000012631	6.45383	28.2801	-2.37158	0.00114008	0.105538
ENSOART00000008440	0	0.0281277	-8.6627	0.00114131	0.105538
ENSOART00000002575	8.63141	0.816734	3.3929	0.00116927	0.105884
ENSOART00000007624	2.83333e-05	0.0297913	-7.77025	0.00122934	0.108608
ENSOART00000010338	1.11576	0	13.8334	0.00128068	0.111722
ENSOART00000004792	6.26284	0	12.4293	0.001347	0.11519
ENSOART00000009851	0.0596833	0	11.2227	0.00154509	0.125549
ENSOART00000016642	34.9681	0.146437	7.29256	0.00155243	0.125549
ENSOART00000022305	0	0.0335983	-11.1038	0.00162576	0.127609
ENSOART00000008550	0.752257	0	13.5769	0.00163754	0.127952
ENSOART00000013517	0.105662	1.99897	-4.13677	0.00172119	0.131451
ENSOART00000005519	0	0.0545067	-8.21039	0.00175675	0.13195
ENSOART00000000978	0.282848	0	10.8336	0.00178139	0.132423
ENSOART00000016305	0.0337157	0	10.9337	0.00179001	0.132423
ENSOART00000009791	0.0267407	0.60461	-4.46083	0.00179342	0.132423
ENSOART00000016314	0.107006	0	11.0313	0.00187271	0.136056
ENSOART00000004024	0	0.0138733	-8.47227	0.00190595	0.138075
TCONS_00130309	0	0.270899	-11.1201	0.0019419	0.13988
ENSOART00000021166	0	0.012104	-8.72248	0.00194939	0.140009
TCONS_00241697	0.041392	0.902159	-4.35795	0.00195737	0.14008
ENSOART00000016839	0.0311503	0	11.3613	0.00198429	0.140413
ENSOART00000012485	0	0.0259713	-10.6643	0.00201773	0.141133
ENSOART00000014090	0.021893	0	10.6342	0.00203394	0.141486
ENSOART00000020386	0	0.0547953	-7.75731	0.00208112	0.143287
ENSOART00000008095	1.07005	0	13.4243	0.00208244	0.143287
ENSOART00000015184	0.0592287	0	8.81198	0.00209002	0.143614
ENSOART00000018101	0	0.226333	-10.6675	0.00218054	0.147044
ENSOART00000007020	0.023503	0	7.71234	0.00229647	0.150655
ENSOART00000009689	0.0477887	0	13.2093	0.00232775	0.151499
ENSOART00000009605	0.0396547	0	10.7046	0.00233324	0.151499
ENSOART00000011328	0	0.036907	-10.3856	0.00240845	0.15519
TCONS_00181168	0.674583	0	13.1576	0.00243318	0.155822
ENSOART00000000780	2.83997	0.00926633	8.33836	0.00243474	0.155822
ENSOART00000017920	0.0166947	0	10.4056	0.00243669	0.155822
TCONS_00149233	0.000688333	0.284979	-8.4347	0.00244707	0.155952
ENSOART00000018857	0.284225	0	10.5571	0.00249081	0.157968
ENSOART00000012763	0.468319	0	13.1803	0.00258404	0.16144
ENSOART00000001208	0.362887	0	13.0175	0.0027426	0.167163
ENSOART00000007081	0.082597	0	10.8297	0.00274692	0.167226
ENSOART00000022724	0	0.0522377	-10.221	0.00275769	0.16768
ENSOART00000012017	0	0.0345613	-7.44402	0.00282279	0.16962
ENSOART00000001109	6.4137	0.137501	5.40937	0.0029046	0.172074
ENSOART00000011662	0.038998	0	10.1634	0.00293603	0.173481
ENSOART00000009341	0	0.0356867	-10.0624	0.00293861	0.173481
ENSOART00000005604	6.70384	0.257711	4.84849	0.00296652	0.174465
ENSOART00000005219	0	0.0223723	-10.038	0.00304687	0.176942
ENSOART00000008094	0.85043	0	12.8694	0.00318858	0.182708
ENSOART00000006377	0.0458007	0	12.9431	0.00320176	0.183016
ENSOART00000011930	0	0.192438	-10.0378	0.00322475	0.18333
ENSOART00000003115	1.43276	7.77392	-2.42795	0.0033132	0.186064
ENSOART00000017886	0	0.0511613	-9.89324	0.00341099	0.188447
TCONS_00241694	0	0.088709	-12.6943	0.00346344	0.189513
ENSOART00000009057	21.0017	2.27499	3.40728	0.0034643	0.189513
ENSOART00000003559	0	0.224858	-12.691	0.00347237	0.189545
ENSOART00000003058	0	0.0450303	-9.68119	0.00380172	0.200067
ENSOART00000003994	0	0.0416847	-12.5257	0.00392295	0.203638
ENSOART00000013254	0	0.128552	-12.6769	0.00393088	0.203823
ENSOART00000011096	0.018516	0.382369	-4.47438	0.0040628	0.20832
ENSOART00000020866	1.17769	0	9.66806	0.00428833	0.214041
ENSOART00000005940	0.862818	0.0161953	5.15027	0.00434954	0.216345
ENSOART00000006023	0.0512763	0	9.66713	0.00442685	0.218588
ENSOART00000005783	0	0.068598	-7.05742	0.00457039	0.223069
ENSOART00000004566	0.0387443	0	9.86241	0.00465045	0.226107
ENSOART00000010310	0.0158003	0	9.57403	0.00469272	0.22678
ENSOART00000002310	0.027294	0	9.43793	0.00479862	0.229352
ENSOART00000011454	0	0.0868143	-10.6859	0.00490571	0.232499
TCONS_00140481	0.308444	0.00318667	6.68418	0.005018	0.235183
ENSOART00000016589	0.0261677	0	9.58107	0.00505652	0.235968
ENSOART00000007673	0	0.018984	-9.91951	0.00505885	0.235968
ENSOART00000012328	0.00112633	2.3896	-11.0378	0.00507216	0.235968
ENSOART00000003585	0.047082	0	9.29251	0.00524634	0.239467
ENSOART00000001606	0.0110733	8.8e-05	6.44021	0.00534556	0.242251
ENSOART00000014850	0.24077	0	12.1482	0.00542225	0.243334
ENSOART00000010167	0	0.18742	-12.1258	0.00578032	0.253131
TCONS_00140480	0.229036	0	12.0337	0.00587746	0.2551
ENSOART00000006100	0	0.0102317	-12.1014	0.00588934	0.25526
ENSOART00000001409	0.001603	0.27337	-6.99991	0.00606851	0.260797
ENSOART00000022310	0.623076	0.0243103	4.80345	0.00641316	0.267148
ENSOART00000014457	0.0912233	0	9.22488	0.00642405	0.267148
ENSOART00000008778	0.0190847	0	9.10677	0.00644328	0.267148
ENSOART00000009026	0.354926	0	12.0066	0.00647775	0.267552
ENSOART00000003853	0.0552607	0	7.14788	0.00648774	0.267697
ENSOART00000011042	0.592111	0.00270567	7.42034	0.00653413	0.267868
ENSOART00000006934	0.0522837	0	11.9877	0.00659702	0.268708
ENSOART00000017410	0.0166353	0	6.81853	0.00671142	0.270953
ENSOART00000010329	0	0.160515	-9.52024	0.00691286	0.276154
ENSOART00000015711	0	0.086164	-11.7088	0.00701331	0.27807
ENSOART00000006160	4.23324	0.577596	3.06803	0.00731256	0.284595
ENSOART00000006099	0.0103093	0	8.95087	0.00743158	0.286153
ENSOART00000015720	0.021288	0	8.77958	0.00750661	0.287731
ENSOART00000015127	0	0.117378	-11.5154	0.0076171	0.289993
ENSOART00000005998	0.059429	0	11.7633	0.00763709	0.290017
ENSOART00000008601	0.00564467	0	6.72774	0.00766144	0.29059
ENSOART00000008893	0.064284	0	11.5452	0.00803059	0.297451
ENSOART00000018808	0.020902	0.376344	-4.24656	0.00807065	0.297451
ENSOART00000001663	0.0217083	0	8.86592	0.00808834	0.29787
ENSOART00000000733	0.011815	0	6.6419	0.00814538	0.29902
ENSOART00000000352	0.072069	0	8.68555	0.00822644	0.300339
ENSOART00000015063	0.0617547	0	6.64779	0.00827797	0.301353
ENSOART00000013661	0.0763967	0	11.4649	0.00830281	0.301659
ENSOART00000022088	0.017632	0	8.74826	0.00830424	0.301659
ENSOART00000018838	0.010264	0	8.63613	0.00849335	0.306165
ENSOART00000013865	0.028878	0	11.367	0.0087325	0.311635
ENSOART00000007587	0.00898833	0	8.66162	0.00876024	0.312406
ENSOART00000015747	0.0690617	0	11.4703	0.00889533	0.313258
TCONS_00195817	0	0.0600863	-11.1712	0.00912458	0.316929
ENSOART00000000199	0	0.0323567	-11.2218	0.00914579	0.317153
ENSOART00000018366	0.00886833	0	8.34134	0.00915283	0.317153
ENSOART00000006763	0.0138267	0	8.45791	0.00920043	0.317174
ENSOART00000016027	3.27019	15.2879	-2.19504	0.00925836	0.317445
ENSOART00000009496	0.008549	0	8.27833	0.00941518	0.320584
ENSOART00000001956	0.0100963	0	6.58804	0.00941945	0.320584
ENSOART00000005133	0.090106	0	8.55941	0.00952782	0.32211
ENSOART00000020700	0.049444	0	11.1967	0.00956756	0.322619
ENSOART00000012929	0	0.006442	-11.1321	0.00962157	0.322619
ENSOART00000003004	0	0.6521	-8.51501	0.0096317	0.322619
ENSOART00000012840	0.016821	0	8.40431	0.00963831	0.322619
ENSOART00000014082	0.027358	0	8.44073	0.00978476	0.324697
ENSOART00000012661	0.270699	0	11.2426	0.0100543	0.327645
ENSOART00000013073	0	0.0342813	-10.9734	0.0100663	0.327645
ENSOART00000021245	7.22117	0.189209	5.29165	0.0101068	0.327722
ENSOART00000015013	0.009139	0.900502	-5.62808	0.010204	0.328325
ENSOART00000022884	0.368686	0	8.13398	0.0102813	0.328325
ENSOART00000020132	0	0.030129	-10.8594	0.0103094	0.328325
ENSOART00000018767	0.101464	0	8.54076	0.0110717	0.336798
ENSOART00000015921	0	0.120074	-10.7029	0.0110717	0.336798
ENSOART00000004598	0	0.00753067	-8.38441	0.0110919	0.336879
ENSOART00000002194	0.194528	0	11.0386	0.0111632	0.33737
ENSOART00000017081	0	0.0127163	-7.90705	0.0115091	0.341774
TCONS_00149231	0.004828	0.348027	-6.16488	0.0116421	0.343847
ENSOART00000004321	0.00397867	0	7.96725	0.0116977	0.344684
ENSOART00000020846	0	0.0870457	-10.5666	0.0117932	0.346895
ENSOART00000015837	0.273176	0.000859667	8.2055	0.0118455	0.347828
ENSOART00000006529	0.029418	0	10.8264	0.0119548	0.34969
ENSOART00000002607	0.0389217	0	8.20686	0.0119758	0.34969
ENSOART00000006224	9.0867	1.23629	3.03776	0.0121879	0.352298
ENSOART00000011959	0.01442	0.666101	-5.41521	0.0122416	0.352331
ENSOART00000017008	1.62589	0	10.6014	0.0122665	0.352331
ENSOART00000018784	0.632641	0	10.5923	0.0122989	0.352367
ENSOART00000011011	0.011499	0	10.5909	0.0123177	0.352542
ENSOART00000018719	0.00366033	0	7.89427	0.0126397	0.358647
ENSOART00000006689	21.408	0	10.5407	0.0126681	0.358969
ENSOART00000017060	0.087792	0	10.6867	0.0127462	0.360497
ENSOART00000013005	0	0.0193103	-8.01667	0.012762	0.360512
ENSOART00000012881	0.0557317	0	7.8727	0.0127815	0.360512
ENSOART00000015759	0.151391	0	10.6531	0.0128838	0.36257
ENSOART00000008514	0.101246	0	7.90465	0.0129616	0.36355
ENSOART00000010535	0	0.0897853	-6.33864	0.012981	0.363692
ENSOART00000012932	0.00908	0	7.92563	0.0129995	0.364007
ENSOART00000007577	0	0.010019	-10.3528	0.0131832	0.366315
ENSOART00000012770	0.0381733	0	10.5893	0.0132391	0.367142
ENSOART00000008404	0.699684	0	10.4516	0.0133097	0.367819
ENSOART00000019973	0	0.027737	-10.5202	0.0134146	0.369912
ENSOART00000022142	0.14025	0.002124	5.94626	0.0139033	0.378245
ENSOART00000020502	0.009848	0	7.72492	0.0141373	0.38068
TCONS_00298127	0	0.230707	-7.59555	0.0141898	0.381335
ENSOART00000022155	0.233887	0	10.3228	0.0142194	0.381766
ENSOART00000011627	0.392718	0	10.456	0.0142284	0.381766
TCONS_00074711	0.123495	0	10.309	0.0142895	0.382894
ENSOART00000018472	0.00643933	0	10.304	0.0143246	0.382894
ENSOART00000009014	0	0.528969	-10.3831	0.0143309	0.382894
ENSOART00000021007	0.0151283	2.12236	-6.96354	0.0146121	0.38674
ENSOART00000019726	0	0.0691743	-7.69316	0.0146889	0.388316
ENSOART00000012780	0.0351527	0	7.69699	0.0147227	0.388652
ENSOART00000012884	0.00639333	0	7.66681	0.0148358	0.390824
ENSOART00000006877	0.009734	0	7.62887	0.0150412	0.393782
ENSOART00000012751	0.00381433	0	10.3411	0.015099	0.394682
ENSOART00000011810	0.062507	0	10.3376	0.01513	0.394984
ENSOART00000022254	0	0.0200567	-10.1383	0.0151303	0.394984
ENSOART00000000360	0.566065	0	10.1814	0.0151667	0.395231
ENSOART00000012552	0	0.013397	-7.67218	0.0152245	0.395875
ENSOART00000020841	0	0.0106713	-7.61348	0.0152247	0.395875
ENSOART00000022461	0	0.070135	-10.1047	0.015362	0.397866
ENSOART00000009868	0.04445	0	8.10728	0.0156007	0.40261
ENSOART00000012154	0.013175	0	7.66108	0.0157788	0.404752
ENSOART00000019646	0.0149333	0	7.4963	0.0158155	0.40547
ENSOART00000007592	0	0.509735	-7.52817	0.0158583	0.405976
ENSOART00000005617	3.24242	0.0176897	7.53864	0.015876	0.405994
ENSOART00000010251	0.0136663	0	10.085	0.015959	0.407275
ENSOART00000003639	0.00586533	0	10.2163	0.015966	0.407275
ENSOART00000003526	0.041764	0	10.1616	0.0164682	0.41507
ENSOART00000013720	0.0240613	0	10.1496	0.016596	0.417795
ENSOART00000006768	0.010364	0	10.1294	0.0168082	0.421753
ENSOART00000005992	0	0.189292	-9.91551	0.0169848	0.424502
ENSOART00000003849	11.683	0.123174	5.9729	0.0170022	0.4246
ENSOART00000005215	0.011139	0	9.95248	0.0171452	0.426117
ENSOART00000015355	0.0194897	0	7.40975	0.0171502	0.426117
ENSOART00000022665	0.00822867	0	10.0712	0.0172471	0.427308
ENSOART00000005771	0.002869	0.107306	-5.33122	0.0173116	0.428239
ENSOART00000022890	0.0474123	0	7.52572	0.0173232	0.428317
ENSOART00000002471	0	0.0106203	-9.99627	0.0174677	0.430839
ENSOART00000008357	0.0581237	0	7.44178	0.0175014	0.431425
ENSOART00000005558	0.0795407	0	7.55578	0.0176284	0.43317
ENSOART00000016541	0	0.0126347	-7.38322	0.0176348	0.43317
ENSOART00000022489	0	0.035753	-9.84046	0.0177999	0.434802
ENSOART00000022421	0	0.032885	-7.44992	0.0178515	0.435644
ENSOART00000002770	0.007667	0	7.58078	0.0179041	0.43623
ENSOART00000005914	0.0168157	0	7.38264	0.0181883	0.440405
TCONS_00153433	0.00340467	2.27753	-9.16372	0.0186611	0.447645
ENSOART00000010985	0	0.0196773	-7.29965	0.01883	0.44959
ENSOART00000018988	0.152286	0.681024	-2.09784	0.0188378	0.44959
ENSOART00000003906	23.1879	0	9.73631	0.0190391	0.451903
ENSOART00000016815	0	0.011049	-7.29231	0.0190495	0.451903
ENSOART00000017660	0	0.0708157	-9.82766	0.0191794	0.45383
ENSOART00000007617	0.00372667	0	9.70511	0.0192928	0.45505
ENSOART00000000735	0	0.020797	-7.17845	0.0195587	0.459187
ENSOART00000006386	0	0.020398	-6.01225	0.0198906	0.462938
ENSOART00000014671	0	0.0251293	-7.17949	0.0199053	0.462938
ENSOART00000013579	1.04422	0.0260923	5.50229	0.0199586	0.463638
TCONS_00074718	0.261113	0.0160443	4.1685	0.0199993	0.464241
ENSOART00000004479	0.008045	0	7.30841	0.0200136	0.464241
ENSOART00000006110	0.021744	0	7.1349	0.0201831	0.467016
ENSOART00000018632	0	0.00687833	-9.52108	0.0201869	0.467016
ENSOART00000015712	0.0111843	0	9.5956	0.0206016	0.473799
ENSOART00000014432	0	0.0234847	-7.17434	0.0206248	0.473978
ENSOART00000012109	0.45877	0	9.65072	0.0213064	0.485386
ENSOART00000008205	0.242989	1.98086	-2.97937	0.0214743	0.487678
ENSOART00000021741	7.25866	0.140512	5.0014	0.0215586	0.489374
ENSOART00000017819	0.0906053	0.000486667	7.75973	0.0216892	0.491676
ENSOART00000007615	0.262315	0	7.92889	0.021877	0.494031
ENSOART00000005470	0.0124767	0	9.46149	0.0218857	0.494031
ENSOART00000017217	0.00477667	0	7.15702	0.021963	0.495006
ENSOART00000006248	0.01896	0	7.14256	0.021984	0.495121
ENSOART00000011555	0	0.011109	-9.34584	0.0219933	0.495121
ENSOART00000001379	0	0.0207263	-9.53417	0.0220554	0.496208
ENSOART00000016131	0	0.0164003	-9.39237	0.0220994	0.496324
ENSOART00000020768	0	0.00840233	-9.39237	0.0220997	0.496324
ENSOART00000001774	0	0.00440233	-9.3288	0.0221537	0.496657
ENSOART00000018363	6.09122	0.0841833	5.87914	0.0222333	0.497985
ENSOART00000004722	0.130273	0.784775	-2.52325	0.0222512	0.497985
ENSOART00000010263	0.003936	0	9.55692	0.0223125	0.498674
ENSOART00000014373	0	0.00144233	-9.4869	0.0225204	0.502654
ENSOART00000011431	0	0.012446	-9.27645	0.0227067	0.504947
ENSOART00000018025	0.0279297	0	9.36283	0.0230803	0.509989
ENSOART00000012505	2.0586	0.391331	2.54102	0.023126	0.510553
ENSOART00000015475	0.006525	0	9.30366	0.0236182	0.517529
ENSOART00000012437	0	0.0489627	-7.0076	0.0237036	0.518118
ENSOART00000019304	0.073817	0	9.43038	0.0237333	0.518544
ENSOART00000020139	0.0299997	0	6.97792	0.023778	0.519073
ENSOART00000004606	0	0.145564	-9.24267	0.0237936	0.51919
ENSOART00000001664	0.331291	0.00342767	6.80213	0.0238204	0.519551
ENSOART00000014134	0.0411743	0	9.28971	0.0238472	0.519691
ENSOART00000000609	0.02573	0	6.92844	0.0238473	0.519691
ENSOART00000001002	0	0.03141	-7.26538	0.0240115	0.522819
ENSOART00000011244	1.15516	0.0939353	3.796	0.0243337	0.526895
ENSOART00000005712	1.11864	5.97999	-2.31113	0.024396	0.527298
ENSOART00000017490	2.70516	0.368419	3.0125	0.0244413	0.527648
ENSOART00000000648	16.9867	0.072355	4.58724	0.024736	0.531295
ENSOART00000007352	0	0.012869	-6.91675	0.0247572	0.531301
ENSOART00000008712	0	0.006379	-9.12675	0.024785	0.531447
ENSOART00000018433	0.00404133	0	9.32761	0.0250054	0.535512
TCONS_00297951	0.075031	0	9.19185	0.0251066	0.53698
ENSOART00000018405	0	0.00421733	-9.2567	0.0252301	0.538523
ENSOART00000011351	0.00847633	0.150644	-4.60086	0.0252454	0.538523
ENSOART00000020136	0.65484	0.0362233	4.17118	0.0253108	0.539527
ENSOART00000022906	0.0133067	0	9.29167	0.0254736	0.542313
ENSOART00000009981	0	0.0744423	-6.8729	0.0255886	0.544533
ENSOART00000018114	0	0.068761	-6.75739	0.0257225	0.546696
ENSOART00000016102	0.047094	0	6.82699	0.025806	0.547782
ENSOART00000012613	1.38486	0.183694	3.10294	0.0258701	0.548682
ENSOART00000012894	0.0554067	0	9.12135	0.0262526	0.554706
ENSOART00000014829	0.011529	0	6.92616	0.0263101	0.554997
ENSOART00000001468	0	0.00685267	-9.18236	0.0263848	0.556109
ENSOART00000014048	2.56269	0.170756	4.09591	0.0267162	0.561229
ENSOART00000009317	0	0.0358493	-9.14805	0.0268944	0.563608
ENSOART00000019119	0.00572167	0	9.18597	0.0269191	0.563608
TCONS_00306449	0	0.117744	-9.13934	0.0269715	0.563608
ENSOART00000011763	0	0.0205813	-9.01268	0.0271418	0.564899
ENSOART00000011515	0.992937	0.174662	2.6333	0.0271806	0.564899
ENSOART00000018606	0.0518287	0	9.16227	0.0273083	0.566482
ENSOART00000000114	0	0.115079	-6.77937	0.0273373	0.566762
ENSOART00000010575	0.126354	0	7.37398	0.0277913	0.573092
ENSOART00000016261	0	0.0504133	-8.96359	0.0278112	0.573092
ENSOART00000011040	0.26386	0	5.61973	0.0278121	0.573092
ENSOART00000006006	0	0.0811987	-5.72365	0.0278238	0.573099
ENSOART00000013698	0.035967	0	9.13007	0.027837	0.573139
ENSOART00000018930	0	0.0858113	-9.08597	0.0279486	0.57497
ENSOART00000005594	0.00905833	0	9.00476	0.0280373	0.575415
ENSOART00000013750	0.00396067	0	9.11369	0.0282803	0.578975
ENSOART00000019887	0.0289497	0	8.97694	0.028409	0.579286
ENSOART00000016926	0	0.004072	-9.04925	0.028442	0.579286
ENSOART00000009717	0	0.0158313	-9.04925	0.0284554	0.579286
ENSOART00000005112	0	0.019176	-9.03993	0.0285862	0.581716
ENSOART00000020536	0.00616	0	9.08037	0.0286799	0.582688
ENSOART00000018935	0	0.0168643	-9.02109	0.0288125	0.584786
ENSOART00000003729	0.0314677	0	6.69909	0.0290889	0.589178
ENSOART00000006988	0	0.0104677	-8.86902	0.0292018	0.590657
ENSOART00000015121	0	0.038438	-8.78749	0.0292722	0.591403
ENSOART00000004615	0	0.0663233	-8.77915	0.0294299	0.593173
ENSOART00000015733	0.0688707	0	5.69077	0.0296395	0.595825
ENSOART00000005320	26.4853	80.1613	-1.54574	0.0297353	0.596246
ENSOART00000017652	0.003091	0	8.87573	0.0299339	0.599518
ENSOART00000013467	0.00295767	0	8.99352	0.03009	0.602168
ENSOART00000020689	0	0.00778533	-6.66882	0.0301352	0.602835
ENSOART00000007468	0.278077	0	8.98454	0.0302484	0.603908
ENSOART00000011592	0.012648	0	6.66686	0.0304799	0.607096
ENSOART00000016086	0.0139607	0	8.96642	0.030509	0.607133
ENSOART00000012398	0.00901367	0	8.82504	0.0305792	0.607735
ENSOART00000006649	0.0251727	0	6.63521	0.0306861	0.609288
ENSOART00000015437	0	0.028007	-8.9026	0.0307544	0.610166
TCONS_00306450	0.00381867	0.422824	-6.37712	0.0309435	0.612746
ENSOART00000011778	14.3335	0.216818	5.67909	0.0310016	0.61339
ENSOART00000017436	0	0.00691667	-8.66612	0.0312289	0.616668
ENSOART00000011940	0.016532	2.07634	-6.74439	0.0312402	0.616668
ENSOART00000003321	0	0.0637797	-5.7402	0.0314194	0.619001
ENSOART00000002343	0	0.099024	-8.64792	0.03151	0.61955
ENSOART00000009095	0.0210433	0	5.71088	0.0315206	0.61955
ENSOART00000011219	0.630377	0.067556	3.4236	0.0315773	0.620185
ENSOART00000010619	0.153881	0	8.8819	0.0317513	0.622396
ENSOART00000017281	0	0.0100527	-8.62948	0.0318493	0.623002
ENSOART00000012922	0	0.0249413	-8.67937	0.0319205	0.623545
ENSOART00000013846	0.109637	0	6.52151	0.0321269	0.626356
ENSOART00000009731	0	0.00252733	-8.78471	0.0321386	0.626356
ENSOART00000011686	0.000835	0	8.70748	0.0321976	0.626784
ENSOART00000021954	0.0117697	0	8.84268	0.0323365	0.628765
ENSOART00000010226	0.019438	0	6.54441	0.0323667	0.62883
ENSOART00000012476	0.00154633	0	8.69899	0.0323909	0.628856
ENSOART00000014228	0	0.058079	-6.60917	0.0324381	0.629349
ENSOART00000014510	0	0.0276927	-8.63826	0.0324906	0.630068
ENSOART00000021002	0	0.0323927	-8.75081	0.032767	0.633975
ENSOART00000019598	0	0.013164	-6.74574	0.0328318	0.634743
ENSOART00000014810	0	0.00249033	-8.55329	0.033021	0.637672
ENSOART00000017701	0.002797	0	8.6613	0.0330687	0.63835
ENSOART00000012055	0.003731	0	8.63946	0.0334072	0.641709
ENSOART00000021022	0	0.007075	-8.49339	0.0335315	0.643609
ENSOART00000019761	3.92534	1.12536	1.89183	0.0336631	0.645158
ENSOART00000019175	0.004454	0	8.61123	0.033806	0.646558
ENSOART00000017146	0	0.008744	-8.33177	0.0338306	0.646657
ENSOART00000020305	0	0.0733593	-5.63773	0.0338488	0.646761
ENSOART00000019384	0	0.00496867	-8.69249	0.0339407	0.648029
ENSOART00000018920	0	0.00266133	-8.37667	0.0340084	0.648345
TCONS_00074716	0.150965	0.00957633	4.10407	0.0340607	0.648727
ENSOART00000000487	0.00893133	0	8.58382	0.0342677	0.650452
ENSOART00000018190	0.281291	2.90289	-3.26182	0.0344524	0.650817
ENSOART00000006475	0.00566133	0	8.57189	0.0344763	0.650817
ENSOART00000006008	0.397087	0	8.57189	0.034482	0.650817
ENSOART00000019946	0	0.00671867	-6.38043	0.0345417	0.651168
ENSOART00000014633	0.0295523	0	8.69638	0.0345897	0.651589
ENSOART00000019661	0	0.00683133	-8.4372	0.0347454	0.653067
ENSOART00000002306	0	0.00168433	-8.38844	0.0348033	0.653814
ENSOART00000002708	0	0.0387687	-8.46097	0.0348823	0.654563
ENSOART00000000622	0	0.0425507	-8.31207	0.0350998	0.6561
ENSOART00000019611	14.8962	3.38507	2.3114	0.0353956	0.66015
ENSOART00000004770	0.012669	0	8.33262	0.0356443	0.663681
ENSOART00000003415	0.319813	0.0133283	4.79477	0.0357561	0.664673
ENSOART00000001997	0	0.0327007	-6.97476	0.0358458	0.664865
ENSOART00000014216	0.00410167	0	8.40935	0.0359363	0.664865
ENSOART00000000281	0.00960433	0	8.46006	0.0359861	0.664865
ENSOART00000010465	0.0113217	0	8.3105	0.035999	0.664865
ENSOART00000013944	0.028783	0	8.60559	0.0360155	0.664865
ENSOART00000020370	0	0.006481	-8.18801	0.0360396	0.66492
ENSOART00000011966	0	0.009214	-6.34121	0.0361565	0.666496
ENSOART00000004284	0.00413733	0	8.29297	0.0364671	0.669639
ENSOART00000021446	0	0.102277	-8.50186	0.0365225	0.669911
ENSOART00000018645	0	0.0154327	-6.37592	0.0365297	0.669911
ENSOART00000006242	0	0.00146467	-6.41318	0.0365663	0.669911
ENSOART00000003350	0	0.00708867	-8.13672	0.0366003	0.670291
ENSOART00000003308	0	0.0234657	-6.27141	0.0366532	0.670535
ENSOART00000001238	0	0.0948037	-6.25348	0.0367184	0.670614
ENSOART00000003079	0.00344467	0	8.57002	0.036743	0.670614
ENSOART00000018883	0	0.017239	-8.34406	0.0367585	0.670614
ENSOART00000019042	0.341865	0.014149	4.71811	0.0367725	0.670614
ENSOART00000008701	0	0.044972	-8.14972	0.036775	0.670614
ENSOART00000018736	0.00577	0	8.55797	0.0368962	0.670974
ENSOART00000014754	0.00867433	0	8.24203	0.0369543	0.670974
ENSOART00000008117	0.00282367	0	8.21846	0.0369686	0.670974
ENSOART00000010530	0.004925	0	8.54581	0.0369816	0.670974
ENSOART00000021683	0	0.035498	-8.32882	0.0371781	0.673455
ENSOART00000001673	0.0224577	0	5.48965	0.0371833	0.673455
ENSOART00000001876	0	0.00178833	-8.44646	0.0371848	0.673455
ENSOART00000004411	0	0.0229383	-8.1606	0.0374183	0.675854
ENSOART00000010042	0	0.0266017	-8.31342	0.0374302	0.675854
TCONS_00149230	0.0949533	1.41708	-3.87866	0.0374504	0.675854
ENSOART00000013325	0	0.00911467	-8.29785	0.0375286	0.675966
ENSOART00000017558	0	0.0358783	-8.146	0.0375608	0.675966
ENSOART00000005130	0.00618867	0	8.37762	0.0376621	0.676543
ENSOART00000020381	0.00967667	0	8.34991	0.0377573	0.677994
ENSOART00000019812	0	0.00575	-8.06993	0.0377985	0.677994
ENSOART00000019951	0.00257	0	8.18237	0.0379239	0.678616
ENSOART00000010250	0.0501853	0	8.41822	0.0379247	0.678616
ENSOART00000014114	0	0.032331	-8.25012	0.0380501	0.679719
ENSOART00000000973	0.390871	0.069163	2.65205	0.038089	0.679967
ENSOART00000009765	0	0.056348	-8.23385	0.038129	0.679967
ENSOART00000008281	0.00525267	0	6.28776	0.0382462	0.681484
ENSOART00000014374	0.0250953	0	8.30734	0.0382942	0.68162
ENSOART00000010342	0.0717247	0	5.55794	0.0383506	0.681995
ENSOART00000009678	0.0379723	0.442575	-3.50703	0.0383583	0.681995
ENSOART00000009764	0.00356767	0	8.29286	0.0384086	0.682221
ENSOART00000006658	0.321828	0	8.12503	0.0387216	0.686817
ENSOART00000008677	0.000846	0	8.24853	0.0390057	0.689783
ENSOART00000021039	0.356663	0.0183247	4.49995	0.0390332	0.689783
ENSOART00000003006	0.0114963	0	8.12015	0.0390377	0.689783
ENSOART00000022260	0	0.031939	-8.05521	0.0390378	0.689783
ENSOART00000019064	0.231258	0	8.23345	0.0390848	0.690121
ENSOART00000006130	0.00342333	0	8.07167	0.0397167	0.698119
ENSOART00000016825	2.92814	1.0207	1.6212	0.0400927	0.703753
ENSOART00000019098	0.00470733	0	8.03868	0.0403054	0.70552
ENSOART00000011255	0.0134317	0	8.1715	0.0405468	0.707074
ENSOART00000017499	0	0.008112	-8.09664	0.0406311	0.707671
ENSOART00000012935	0.415408	0.014274	4.9963	0.0406804	0.708185
ENSOART00000003506	0.028526	0	8.15559	0.040798	0.709989
ENSOART00000003446	0.0216377	0.323213	-3.85394	0.0409094	0.711196
ENSOART00000008870	0.0117917	0	8.1395	0.0409247	0.711218
ENSOART00000003324	0	0.0837027	-8.07854	0.0413363	0.716406
ENSOART00000016867	0	0.0223353	-8.06021	0.041568	0.718627
ENSOART00000014325	0.00403533	0.107661	-4.58044	0.0416091	0.718924
ENSOART00000003659	0.0589767	0	7.95864	0.0417103	0.720181
ENSOART00000003081	0.002465	0	8.09012	0.0419232	0.722349
ENSOART00000003836	3.17431	0.242765	3.75408	0.0419356	0.722349
ENSOART00000022337	0.0276493	0	6.13571	0.0421343	0.724065
ENSOART00000015346	0.062545	0.512693	-2.81933	0.0421529	0.724065
ENSOART00000014532	0.00462533	0	6.14152	0.0421637	0.724065
ENSOART00000007584	0.0057	0	6.14809	0.042253	0.725353
ENSOART00000006467	0	0.012403	-7.9073	0.0424264	0.727344
ENSOART00000004190	0.0554557	0	6.36194	0.0426156	0.730095
ENSOART00000008027	0	0.0146317	-7.83269	0.0428164	0.73304
TCONS_00262505	0.002887	0.0715877	-4.71327	0.0429205	0.734574
ENSOART00000006197	0.00440067	0	5.66322	0.043092	0.736763
ENSOART00000009925	0.0348777	0	6.08201	0.0431559	0.737358
ENSOART00000017950	0	0.00929133	-7.85443	0.0434967	0.741246
ENSOART00000000663	0.0116613	0	7.9008	0.0435451	0.74126
ENSOART00000016797	0	0.0118623	-6.12592	0.0435808	0.741619
ENSOART00000011523	0	0.006099	-7.80009	0.0436352	0.742297
ENSOART00000027071	11.1228	0.589299	4.11135	0.0437969	0.743708
ENSOART00000014736	0.002291	0	7.88592	0.0438499	0.743708
ENSOART00000016280	0.007268	0	7.87088	0.0441744	0.748249
ENSOART00000002525	0.002036	0.112849	-5.14777	0.0442306	0.748792
ENSOART00000018213	0.010254	0.416117	-4.99439	0.0442482	0.748792
ENSOART00000000549	0.024101	0	7.96788	0.0444279	0.750968
ENSOART00000006407	0.00346967	0	7.96788	0.0444411	0.750968
ENSOART00000000292	0	0.0116023	-7.76674	0.04451	0.751811
ENSOART00000002438	0	0.330437	-6.19977	0.0445504	0.752062
ENSOART00000002403	0.021959	0	7.84872	0.0446474	0.753205
ENSOART00000002576	2.272	0	7.83598	0.0449689	0.756765
ENSOART00000013075	0	0.021539	-7.78077	0.0451175	0.758858
ENSOART00000022323	0.0536677	0	7.93096	0.045293	0.760799
ENSOART00000021026	0	0.013821	-7.7326	0.0453698	0.761082
ENSOART00000010705	0.148526	0.0143797	3.55012	0.0454148	0.761101
ENSOART00000007807	0.0385357	0	7.8248	0.045431	0.761101
ENSOART00000000057	0	0.00763267	-7.88378	0.0455375	0.761661
ENSOART00000012732	0	0.0661577	-7.88378	0.0455426	0.761661
ENSOART00000009545	0	0.057306	-7.86278	0.0459447	0.766796
ENSOART00000005847	0	0.002982	-7.86278	0.0459676	0.766796
ENSOART00000015700	1.90204	0.111146	3.5189	0.0461187	0.768883
ENSOART00000004005	3.71547	0.752868	2.2529	0.0461357	0.768883
ENSOART00000008337	0	0.0117047	-7.72295	0.0465251	0.772567
ENSOART00000005578	0	0.051475	-7.84146	0.0467494	0.773477
ENSOART00000009584	0	0.011604	-7.70315	0.0468906	0.775307
ENSOART00000005714	18.9844	51.4411	-1.37119	0.047509	0.78298
ENSOART00000005100	0.00361833	0	5.96316	0.047601	0.783731
ENSOART00000008302	0	0.025264	-5.99228	0.0476778	0.784158
ENSOART00000020761	0.009145	0	7.83432	0.0478379	0.785846
ENSOART00000005923	0	0.0290323	-7.66272	0.0480816	0.788573
ENSOART00000006209	0	0.018732	-7.77556	0.0481727	0.789659
ENSOART00000015441	0.123091	0.009849	3.42622	0.0487387	0.796706
ENSOART00000006279	0	0.00937133	-7.54862	0.0492633	0.803575
TCONS_00241693	0.000346333	0.057341	-7.27444	0.0496026	0.807073
ENSOART00000010868	0.00165167	0	7.62991	0.0496807	0.807073
ENSOART00000009010	31.4255	78.108	-1.2591	0.0498677	0.809229
