# Supplementary material for: Long Non-Coding RNA GDAR Regulates Ovine Granulosa Cells Apoptosis by Affecting the Expression of Apoptosis-Related Genes
Source: Int J Mol Sci. 2022 May 6;23(9):5183. doi: 10.3390/ijms23095183 (PMC9104640; doi:10.3390/ijms23095183)
Supplement: Supplementary file 1 [file ijms-23-05183-s001.zip › Supplementary Materials/Table S8.xlsx]

## Sheet: Sheet1
long non-coding RNA GDAR regulate ovine granulosa cells apoptosis by affecting the expression of apoptosis-related genes
Supplementary Table S8. The information of differentially expressed 584 mRNA transcripts (291 upregulated and 293 downregulated) in the LOW and HIGH group.
ID	LOW_FPKM	HIGH_FPKM	log2FoldChange	pvalue	padj
ENSOART00000006587	0	1.85268	-15.9218	2.78118e-20	3.49469e-16
ENSOART00000016595	0.651191	0	13.9485	4.31613e-09	1.2761e-05
ENSOART00000009485	22.8362	0	18.2586	2.11076e-08	3.65831e-05
ENSOART00000008828	0	29.9213	-13.2113	2.95445e-08	4.74543e-05
ENSOART00000009172	0	3.19662	-17.7541	3.02124e-08	4.74543e-05
ENSOART00000005819	0	17.2506	-17.4625	3.92255e-08	5.633e-05
ENSOART00000006625	0	78.6057	-16.7957	8.18765e-08	9.81169e-05
ENSOART00000008255	0.322542	0	12.2391	1.63086e-06	0.00102996
ENSOART00000013108	0.259499	0	14.898	2.02079e-06	0.00118103
ENSOART00000014347	0	4.09787	-14.4497	6.06676e-06	0.00284979
TCONS_00140481	0.887533	0.00318667	8.18065	6.28002e-06	0.00287512
ENSOART00000013359	0	0.0371977	-11.0652	3.3629e-05	0.00971413
ENSOART00000022907	0.661315	0	14.6763	3.78341e-05	0.0105311
TCONS_00184765	0	0.179267	-11.2801	4.03865e-05	0.0109135
ENSOART00000021228	0.684859	0	13.3062	6.69334e-05	0.0153636
TCONS_00102591	0.286494	0	10.9182	6.7647e-05	0.0153849
ENSOART00000002182	1.05146	0.00633567	7.50334	9.75243e-05	0.0197033
ENSOART00000017664	0	0.010919	-10.4729	9.76178e-05	0.0197033
ENSOART00000011701	0.398772	0	10.8041	9.99716e-05	0.0199396
ENSOART00000013034	0	0.915253	-13.0688	0.000100502	0.019957
ENSOART00000000442	0.331514	0	10.2757	0.000100853	0.019957
ENSOART00000003659	0.306459	0	10.4073	0.000104243	0.0204667
ENSOART00000010139	2.77772	0.00954267	8.28991	0.000110842	0.0212639
ENSOART00000016602	0	0.020064	-10.215	0.000129319	0.0228064
ENSOART00000014151	0.000884667	0.326646	-8.12912	0.0001447	0.0245706
ENSOART00000013865	0.0693217	0	12.7267	0.000152398	0.0252914
ENSOART00000008343	0	3.08914	-12.7246	0.000156723	0.0258269
ENSOART00000014383	0.0430493	0	9.99749	0.000187711	0.0294835
ENSOART00000018344	0.058993	0	10.0137	0.000194541	0.029811
ENSOART00000019208	0	0.0687667	-12.5916	0.000223144	0.0327943
ENSOART00000009689	0.219827	0	15.2938	0.00023108	0.0333751
TCONS_00004224	0	0.19042	-12.4137	0.000234307	0.0337442
ENSOART00000003486	0	1.07558	-15.3044	0.000248085	0.0349278
ENSOART00000002575	9.38019	0.816734	3.61631	0.000248791	0.0349295
ENSOART00000010263	0.0404687	0	12.6595	0.000258189	0.0355536
ENSOART00000017716	0	5.83598	-15.2393	0.000261829	0.035761
ENSOART00000018849	0.036677	0	9.556	0.000270939	0.0365773
ENSOART00000020866	1.24871	0	9.52644	0.000285015	0.0375996
ENSOART00000005251	2.38367	0	15.1635	0.000291324	0.0380198
ENSOART00000020700	0.0945857	0	12.2003	0.000301504	0.0387085
ENSOART00000003115	0.973874	7.77392	-2.87466	0.000329765	0.0410264
ENSOART00000013416	0	5.58997	-14.8811	0.000354542	0.0425761
ENSOART00000006034	1.53185	0	14.8289	0.000355339	0.0425761
ENSOART00000012894	0.064105	0	9.41279	0.000356709	0.0425865
TCONS_00295556	0	0.138826	-10.5299	0.000380904	0.0441129
ENSOART00000008912	0	0.102219	-9.33202	0.000384724	0.0444529
ENSOART00000019420	6.03581	0.00573967	9.9819	0.000416044	0.0461616
ENSOART00000000578	0	0.0595757	-12.0833	0.000421638	0.0465766
ENSOART00000014831	0.210131	0	14.5832	0.000483794	0.0507651
ENSOART00000019578	0.819184	0	14.4316	0.000501078	0.0520355
TCONS_00195815	0	0.663286	-14.4708	0.000525253	0.0537683
ENSOART00000020645	0	0.16198	-11.7592	0.000549781	0.0554954
ENSOART00000021752	0.0235727	0	11.7713	0.000580665	0.0574533
ENSOART00000007978	0.0255953	0	9.39353	0.000580682	0.0574533
ENSOART00000017437	0	0.167931	-8.98978	0.00059404	0.0583157
ENSOART00000004914	0.0225643	0	11.909	0.000624672	0.0602022
TCONS_00079153	0	1.59432	-14.3337	0.00062583	0.0602022
ENSOART00000003566	0	0.13903	-14.2437	0.0006391	0.0611856
ENSOART00000015355	0.67397	0	12.4767	0.000672333	0.0631641
ENSOART00000008304	0.191863	0.000348	7.98024	0.000676061	0.0632778
ENSOART00000010687	0	0.00778567	-8.97544	0.000683085	0.063698
ENSOART00000003619	0	0.243923	-14.1528	0.000695835	0.0641726
ENSOART00000001109	5.99112	0.137501	5.49876	0.000703259	0.0643847
TCONS_00195604	0	0.0975947	-10.3687	0.000723411	0.0656114
ENSOART00000022490	0	0.122433	-11.5293	0.000729103	0.0659104
ENSOART00000015814	0.0944463	0	11.5165	0.000732639	0.0661111
ENSOART00000023036	0.018409	0	11.6414	0.000743501	0.0668513
ENSOART00000020014	0.0494497	0	8.95868	0.000769381	0.0681717
ENSOART00000013635	0	0.075017	-11.4973	0.000793422	0.0687569
ENSOART00000009735	4.5513	0	11.4034	0.000866739	0.0727052
ENSOART00000012763	0.83489	0	13.7879	0.000930888	0.0763267
ENSOART00000017905	0.0572243	0	11.3239	0.000958647	0.0783472
ENSOART00000007433	0	10.6731	-13.8581	0.00100499	0.0810802
ENSOART00000013491	0	0.007087	-8.54671	0.00101687	0.0816453
ENSOART00000013822	0	0.0409417	-8.60018	0.00103594	0.0826479
ENSOART00000008550	0.82883	0	13.7221	0.00103819	0.0826962
TCONS_00020660	0.130455	0	11.1339	0.00110638	0.0847695
ENSOART00000016642	25.6157	0.146437	7.35877	0.00111823	0.0849466
ENSOART00000014715	0	0.22626	-13.6228	0.00118571	0.0881598
ENSOART00000011034	0.149292	0	8.20101	0.00131094	0.0927299
ENSOART00000015184	0.058758	0	8.59017	0.00136894	0.0947736
ENSOART00000017041	0.00875133	0	10.8521	0.00137033	0.0947736
ENSOART00000010705	0.33399	0.0143797	4.67301	0.00139434	0.0957406
ENSOART00000017201	0.629845	0.00164233	9.11249	0.00153687	0.102313
ENSOART00000008094	1.11058	0	13.2599	0.00162829	0.106523
ENSOART00000021968	0	0.0271137	-7.89436	0.00166318	0.107515
TCONS_00130306	0.225163	0	10.7819	0.00167379	0.107554
ENSOART00000016225	0	0.119389	-10.7151	0.0017083	0.10819
ENSOART00000022890	0.0558333	0	7.80631	0.00173479	0.109403
ENSOART00000020451	0	1.42013	-13.2298	0.00185774	0.114428
ENSOART00000005470	0.178154	0	13.157	0.001929	0.115819
TCONS_00074718	0.472715	0.0160443	4.97299	0.00195204	0.116663
ENSOART00000005519	0	0.0545067	-8.04133	0.00201814	0.118777
ENSOART00000004024	0	0.0138733	-8.28417	0.00203372	0.119347
ENSOART00000010530	0.023775	0	10.5066	0.00210881	0.120997
ENSOART00000000609	0.0453293	0	7.76875	0.00211785	0.121377
TCONS_00154016	0	0.171072	-10.6749	0.00213551	0.121695
ENSOART00000021166	0	0.012104	-8.53613	0.00218581	0.12386
ENSOART00000012539	0	0.02235	-7.74451	0.00221217	0.124384
ENSOART00000020986	0.012887	0	10.1384	0.00238553	0.130045
ENSOART00000004498	0.120386	12.2066	-6.58493	0.00246433	0.132514
ENSOART00000012109	0.856546	0	10.0776	0.00249925	0.133352
ENSOART00000000360	0.499814	0	10.2846	0.00251626	0.133975
TCONS_00216743	0	0.10957	-12.8373	0.00253268	0.134564
TCONS_00144081	0	0.146514	-10.8028	0.00267123	0.138881
ENSOART00000008778	0.03481	0	9.98012	0.00268437	0.138989
ENSOART00000009147	0	0.057266	-12.7518	0.002726	0.139381
ENSOART00000005595	0	0.175943	-10.0438	0.00280498	0.141693
ENSOART00000022724	0	0.0522377	-10.0557	0.00286737	0.143403
ENSOART00000017334	8.9862	45.8171	-2.2231	0.00295468	0.146026
ENSOART00000012277	3.67771	0.127531	4.96384	0.00302049	0.147968
ENSOART00000009341	0	0.0356867	-9.89839	0.00302553	0.148071
ENSOART00000005219	0	0.0223723	-9.87289	0.00317032	0.152485
ENSOART00000001644	3.03302	0	12.4806	0.00323081	0.154507
TCONS_00241694	0	0.088709	-12.5312	0.00329832	0.156544
ENSOART00000012017	0	0.0345613	-7.26803	0.00332681	0.157154
ENSOART00000019944	0	0.105212	-9.93496	0.00337749	0.15821
ENSOART00000014167	0.0331763	0	7.32305	0.00345608	0.160801
ENSOART00000002233	0.122156	0	12.4896	0.0035244	0.163266
ENSOART00000006763	0.0329617	0	9.69103	0.00364353	0.166455
ENSOART00000022456	0.99146	0	12.3468	0.00364623	0.166455
ENSOART00000012792	8.76673	0	12.4297	0.00365317	0.16657
ENSOART00000014048	3.10074	0.170756	4.31911	0.00365539	0.16657
ENSOART00000003994	0	0.0416847	-12.3626	0.00373525	0.168345
ENSOART00000007059	0.754753	0	12.3185	0.00374289	0.16842
ENSOART00000018606	0.149838	0	10.4458	0.00379367	0.169491
ENSOART00000009637	0	0.010773	-7.18372	0.00380629	0.169753
ENSOART00000006529	0.0999203	0	12.3425	0.00392413	0.172539
ENSOART00000017717	0.068493	0	8.36568	0.00392711	0.172539
ENSOART00000015309	0	0.101551	-7.2852	0.00396139	0.17359
ENSOART00000019175	0.00978367	0	9.5749	0.00404493	0.175415
ENSOART00000017819	0.197259	0.000486667	8.64621	0.00424992	0.181179
ENSOART00000015282	0.0149463	0.431378	-4.7454	0.00435035	0.183834
ENSOART00000003006	0.031788	0	9.45183	0.00438492	0.18481
ENSOART00000018101	0.000121667	0.226333	-8.64202	0.00443251	0.185656
ENSOART00000009496	0.0203263	0	9.45888	0.00446544	0.185796
ENSOART00000002542	0	0.0742707	-9.4614	0.00458684	0.188507
ENSOART00000020900	0	0.0486757	-9.42038	0.00460127	0.188693
ENSOART00000020918	0.0100293	0	9.31153	0.00460263	0.188693
ENSOART00000005998	0.0882603	0	12.0872	0.00472034	0.191953
TCONS_00065513	0.100485	0	9.24068	0.00482987	0.19483
ENSOART00000009923	0	2.50238	-10.6638	0.00488421	0.196142
ENSOART00000012090	0.0300933	0	7.11578	0.00489328	0.196142
ENSOART00000016920	0.116633	0	12.0297	0.00491973	0.196719
ENSOART00000000636	0	0.0746083	-9.39013	0.00498578	0.19857
ENSOART00000021152	0.0511893	0	9.18723	0.00501377	0.199249
TCONS_00153433	0	2.27753	-12.0342	0.00501473	0.199249
ENSOART00000006377	0.02731	0	11.9526	0.00519244	0.203257
ENSOART00000020825	0	0.00615633	-9.14944	0.00535316	0.20697
ENSOART00000005783	0	0.068598	-6.88084	0.00536884	0.207161
ENSOART00000007673	0	0.018984	-9.75371	0.00537877	0.207163
ENSOART00000018012	0.138014	0	11.7641	0.00540517	0.207861
TCONS_00074716	0.257934	0.00957633	4.79172	0.00545602	0.208699
ENSOART00000006100	0	0.0102317	-11.9015	0.00550364	0.209882
ENSOART00000013719	0.0443643	0	9.10767	0.00555506	0.210757
ENSOART00000018010	0.151005	2.64629	-3.9794	0.00556244	0.210844
ENSOART00000017119	0	0.0186623	-6.87742	0.00577542	0.21663
ENSOART00000008369	4.25128	0	9.32603	0.00582855	0.217464
ENSOART00000002974	0.106334	0	11.7514	0.00598879	0.220488
ENSOART00000020199	0	0.430095	-11.6648	0.00623549	0.224601
ENSOART00000004767	1.18268	0.00706867	7.52916	0.00631331	0.225209
ENSOART00000020536	0.00714433	0	9.01821	0.00633363	0.225454
ENSOART00000013419	0	0.168666	-11.6341	0.00636363	0.225884
ENSOART00000008443	0	0.142008	-11.5867	0.00655283	0.229358
ENSOART00000012221	0.0349387	0	8.95495	0.00660284	0.229733
ENSOART00000015711	0	0.086164	-11.5427	0.00669336	0.231855
ENSOART00000002194	0.336569	0	11.5824	0.00675354	0.232361
ENSOART00000011380	0	0.0875043	-8.93814	0.00676806	0.232361
ENSOART00000014850	0.150203	0	11.5565	0.00683139	0.233492
ENSOART00000013026	0.136758	0	11.4632	0.00687579	0.234052
ENSOART00000012631	6.16379	28.2801	-1.85698	0.00695401	0.235785
ENSOART00000017248	16.3028	0.0570817	7.57149	0.00700893	0.23659
ENSOART00000020793	1.75676	0.0971533	4.2448	0.00701955	0.236631
ENSOART00000002488	0	0.114974	-8.96153	0.00704438	0.23715
ENSOART00000013489	0.0202373	0	9.14763	0.00707101	0.237569
ENSOART00000017060	0.18	0	11.4761	0.00727361	0.242007
ENSOART00000011972	0	0.08817	-8.83596	0.00728509	0.242007
ENSOART00000010310	0.0556303	0	11.3191	0.00729056	0.242007
ENSOART00000005675	0	0.046811	-8.98855	0.00737248	0.243947
ENSOART00000000837	0.00861333	0	8.9171	0.00738752	0.244097
ENSOART00000019098	0.00737367	0	8.75442	0.00752202	0.246301
ENSOART00000018190	0.12667	2.90289	-4.37741	0.0075553	0.246748
ENSOART00000006689	19.0725	0	11.2667	0.00762013	0.248059
ENSOART00000021245	6.31615	0.189209	5.14238	0.00766995	0.249358
ENSOART00000008543	0	0.119816	-8.76649	0.00776952	0.251516
ENSOART00000016839	0.0116533	0	9.83885	0.0077801	0.251516
ENSOART00000005940	0.532029	0.0161953	5.29954	0.00786516	0.253247
ENSOART00000007509	0.863824	0.0326647	4.86778	0.00821596	0.258579
ENSOART00000009026	0.250221	0	11.1741	0.00823413	0.258709
ENSOART00000012328	0.00203767	2.3896	-10.2197	0.00827386	0.259427
TCONS_00259116	0.256807	0	8.64163	0.00848262	0.263181
ENSOART00000010744	0.082829	0	6.7444	0.00850777	0.263548
ENSOART00000015346	0.041032	0.512693	-3.4995	0.00851515	0.263548
ENSOART00000022332	3.511	13.9699	-1.88152	0.00863324	0.265608
ENSOART00000006934	0.035652	0	11.1899	0.00871897	0.267215
ENSOART00000021546	3.18639	0.479059	2.82137	0.00874448	0.267345
ENSOART00000017556	0	0.029305	-8.49849	0.00892967	0.271685
ENSOART00000001409	0.002393	0.27337	-6.38299	0.00906742	0.273903
ENSOART00000017331	18.1683	5.36597	1.87293	0.00921265	0.276281
ENSOART00000001219	0	0.45238	-11.033	0.00925325	0.276673
ENSOART00000010800	0	0.14758	-10.9863	0.00946808	0.280085
ENSOART00000006813	0.0606147	0	11.0333	0.00950654	0.280085
ENSOART00000010251	0.00423833	0	8.46252	0.00951699	0.280085
ENSOART00000002895	0	0.0535693	-8.6058	0.00967002	0.283402
ENSOART00000013377	0.00686767	2.80333	-7.45212	0.00970578	0.283917
ENSOART00000005679	0.324637	0	10.8935	0.00971582	0.283917
ENSOART00000022088	0.012321	0	8.17371	0.00979029	0.285254
ENSOART00000000160	0	0.0357823	-6.45423	0.009854	0.28629
ENSOART00000022722	0.0260843	0	10.8589	0.00987856	0.286672
TCONS_00195818	0.0457917	0	10.8077	0.00991022	0.287259
ENSOART00000010337	0	0.008758	-8.37565	0.0101272	0.291962
ENSOART00000014667	0.395781	2.16886	-2.35936	0.0101603	0.291982
ENSOART00000009475	0	0.026537	-6.37811	0.0102098	0.292568
ENSOART00000015611	0	0.016743	-8.17	0.0103083	0.293812
ENSOART00000012606	0.00689133	0	8.09863	0.0103855	0.295163
ENSOART00000012661	0.246887	0	10.8651	0.0104746	0.296721
ENSOART00000009991	0	0.0271327	-8.34854	0.0105382	0.297735
ENSOART00000015163	0.194994	0.00538967	5.24524	0.0105879	0.298363
ENSOART00000011011	0.0124677	0	10.7116	0.0107067	0.300544
ENSOART00000003004	0	0.6521	-8.32786	0.0107077	0.300544
ENSOART00000005404	0	0.0268627	-8.32241	0.0108378	0.302795
ENSOART00000012118	0.0704487	0	8.33401	0.0109007	0.303877
ENSOART00000020796	0	0.123879	-8.09303	0.0109472	0.304386
ENSOART00000020132	0	0.030129	-10.6963	0.0111762	0.307464
ENSOART00000013786	0.0231507	0	8.3118	0.0111767	0.307464
ENSOART00000014372	0.0353963	0	8.04583	0.0114865	0.311332
ENSOART00000011810	0.0949337	0	10.6943	0.0114914	0.311332
ENSOART00000022665	0.015013	0	10.6915	0.0115172	0.311561
ENSOART00000012350	0.172789	0	8.08801	0.0116349	0.313731
ENSOART00000019928	0.0650107	0	10.6718	0.0116919	0.314446
ENSOART00000018132	0.035321	0.001019	5.04697	0.0118446	0.31663
ENSOART00000008750	0.0757953	0	7.96675	0.0119596	0.318387
ENSOART00000012055	0.0122843	0	10.4627	0.011986	0.318703
ENSOART00000014246	0	0.0345067	-7.97248	0.0119887	0.318703
ENSOART00000003748	0.0957667	0	8.27868	0.0120027	0.318703
ENSOART00000008784	0	0.00799233	-7.88328	0.0120222	0.318703
ENSOART00000015921	0	0.120074	-10.5398	0.0121851	0.321646
ENSOART00000018285	0	0.023598	-10.5258	0.0122989	0.323817
ENSOART00000008514	0.141699	0	8.11836	0.0123703	0.3248
ENSOART00000012885	0	0.214474	-10.5109	0.0123898	0.32485
ENSOART00000001251	0.211351	10.8043	-5.57866	0.012515	0.326599
ENSOART00000006099	0.006647	0	8.10635	0.0125956	0.327924
ENSOART00000020890	0	0.121323	-10.4252	0.0129034	0.331285
ENSOART00000018158	7.89983	0.107445	6.01972	0.0129727	0.331992
ENSOART00000003639	0.00830333	0	10.4715	0.0129877	0.332074
ENSOART00000020846	0	0.0870457	-10.4035	0.0129938	0.332074
ENSOART00000020502	0.0124897	0	7.8222	0.0130673	0.333038
ENSOART00000011652	0	0.008789	-7.80584	0.0132405	0.334696
ENSOART00000008677	0.004518	0	10.4083	0.0133056	0.334717
ENSOART00000020591	0	0.0198167	-8.01963	0.0133918	0.335375
ENSOART00000018472	0.006552	0	10.2146	0.013468	0.335692
ENSOART00000023034	0.023445	0	10.2534	0.0134712	0.335692
ENSOART00000008893	0.0267837	0	10.1672	0.0138673	0.342841
ENSOART00000019082	0	0.0360613	-10.2503	0.0139583	0.344246
ENSOART00000015778	0	0.474277	-7.73191	0.014006	0.344408
ENSOART00000019973	0	0.027737	-10.3205	0.0141059	0.346017
ENSOART00000005451	0	0.0641553	-7.70915	0.0142336	0.347625
ENSOART00000009171	0	0.021644	-7.69371	0.0143209	0.349246
ENSOART00000017693	0.0107463	0	7.73412	0.0143569	0.349785
ENSOART00000007577	0	0.010019	-10.1898	0.0144414	0.351333
ENSOART00000003576	0.090998	0	8.0244	0.014493	0.352246
ENSOART00000004566	0.057072	0	10.2235	0.0145321	0.352686
ENSOART00000002310	0.00810233	0	7.69584	0.014566	0.353338
ENSOART00000011851	0	0.035038	-7.79308	0.014658	0.355054
ENSOART00000013005	0	0.0193103	-7.82548	0.0147285	0.356248
TCONS_00181172	0.072416	0	10.0383	0.0147696	0.356419
ENSOART00000019304	0.148341	0	10.1883	0.0147904	0.356716
ENSOART00000004674	0	0.0386093	-7.60832	0.0148923	0.357955
ENSOART00000005712	0.261929	5.97999	-4.4472	0.0150356	0.360179
ENSOART00000015822	9.73027	0.461852	4.41457	0.0152275	0.361923
ENSOART00000007459	0	0.0288013	-7.67345	0.0156602	0.368326
ENSOART00000016406	0.732022	2.31526	-1.54729	0.0157473	0.36912
ENSOART00000008594	0	0.0165023	-7.68198	0.0158961	0.370752
ENSOART00000022254	0	0.0200567	-9.97235	0.016013	0.372786
TCONS_00149225	3.86246	13.138	-1.62813	0.0160859	0.373963
ENSOART00000022461	0	0.070135	-9.93879	0.0162786	0.376718
ENSOART00000005320	24.2637	80.1613	-1.59171	0.0163259	0.377333
TCONS_00130308	0	0.131077	-10.0237	0.0164469	0.378332
ENSOART00000011627	0.329434	0	9.95681	0.0166016	0.38015
ENSOART00000009010	26.1241	78.108	-1.44833	0.0166697	0.381338
ENSOART00000008956	0	0.00772767	-9.99033	0.0167046	0.381465
ENSOART00000005558	0.077373	0	7.38653	0.0167816	0.382876
ENSOART00000009161	0	0.035849	-9.88086	0.016881	0.384388
ENSOART00000019119	0.0112883	0	9.91912	0.0168982	0.384388
ENSOART00000014829	0.0179957	0	7.43136	0.0169677	0.385372
ENSOART00000007081	0.0508333	0	9.90472	0.0170323	0.385968
ENSOART00000003027	0.0151387	0	7.34395	0.01708	0.386238
ENSOART00000012119	0.021407	0	7.46144	0.0170836	0.386238
ENSOART00000019726	0	0.0691743	-7.50639	0.0170903	0.386238
ENSOART00000020841	0	0.0106713	-7.43031	0.0171618	0.386862
ENSOART00000020798	0	0.0149397	-9.91683	0.0172854	0.388346
ENSOART00000019971	0	0.0206403	-7.6469	0.0173111	0.388433
ENSOART00000012881	0.229739	0	9.72747	0.0174899	0.391222
ENSOART00000018777	0	0.0206477	-7.5833	0.0176045	0.392911
ENSOART00000009985	0.0150957	0	7.31931	0.0177412	0.39491
ENSOART00000002170	3.81163	0.0591303	6.07853	0.0177834	0.395674
ENSOART00000003451	0	0.0776493	-7.35066	0.0178593	0.396486
ENSOART00000010184	0.198932	1.52802	-2.81937	0.0180346	0.399319
ENSOART00000021431	0.0111357	0	7.35205	0.0180488	0.399457
ENSOART00000005992	0	0.189292	-9.74959	0.0181961	0.402188
ENSOART00000019951	0.00755933	0	9.62166	0.0183324	0.403949
ENSOART00000008977	0	0.0181293	-7.32266	0.0183401	0.403949
ENSOART00000016305	0.016177	0	9.65569	0.0184759	0.405803
ENSOART00000022115	0.0390717	0	7.29522	0.0186725	0.408762
ENSOART00000015855	0.006438	0	9.73071	0.0189204	0.41275
ENSOART00000004389	0	0.00363833	-7.29413	0.0189491	0.41315
ENSOART00000009255	0.012336	0	9.54964	0.0191237	0.416101
ENSOART00000013762	0	0.00913	-9.7426	0.0191607	0.416547
ENSOART00000003538	5.15545	0.548389	3.31758	0.0194138	0.419704
ENSOART00000013720	0.0199993	0	9.63514	0.0197258	0.42479
ENSOART00000012647	0.00526233	0	9.48835	0.0197864	0.425547
ENSOART00000008357	0.048973	0	7.1499	0.0198193	0.42589
ENSOART00000008117	0.00825767	0	9.62347	0.0198575	0.426288
ENSOART00000016541	0	0.0126347	-7.20558	0.0198817	0.426288
ENSOART00000022421	0	0.032885	-7.26213	0.0199159	0.426507
ENSOART00000009403	0	0.0120383	-9.55657	0.0201044	0.429081
ENSOART00000012876	0	0.008845	-9.63346	0.0202098	0.430644
ENSOART00000017660	0	0.0708157	-9.62805	0.0202215	0.430644
ENSOART00000008875	0.00535933	0	9.56974	0.0204429	0.433178
ENSOART00000006627	0	0.108589	-7.36813	0.020668	0.437396
ENSOART00000018024	0.00447033	0	9.45029	0.0207082	0.438063
ENSOART00000012398	0.0140187	0	9.54521	0.0207587	0.438406
ENSOART00000010401	1.06041	0.106977	3.39383	0.0209235	0.440577
ENSOART00000014235	9.56178	0.27896	5.27413	0.0212675	0.445088
ENSOART00000003081	0.007834	0	9.50124	0.0212861	0.445227
ENSOART00000016815	0	0.011049	-7.10712	0.0217419	0.451092
TCONS_00087965	0	0.089539	-9.40729	0.0219339	0.453866
ENSOART00000016281	0.0151213	0	9.42933	0.0222017	0.456707
ENSOART00000004901	0	0.024239	-7.03783	0.0223307	0.45829
ENSOART00000009605	0.018957	0	9.41586	0.0223722	0.45878
ENSOART00000006386	0	0.020398	-5.84229	0.022409	0.459116
ENSOART00000010990	0.026419	0	9.29722	0.0224199	0.459116
ENSOART00000018632	0	0.00687833	-9.35814	0.0224295	0.459116
ENSOART00000002833	0.00343633	0	9.38163	0.0227073	0.462445
ENSOART00000020329	0	0.0152043	-6.96676	0.0229235	0.465528
ENSOART00000013524	0	0.0544523	-9.39319	0.0230658	0.466868
ENSOART00000008938	0.0287917	0.416304	-3.6861	0.0230863	0.466868
ENSOART00000011125	0.0178763	0	6.91534	0.0231542	0.467406
ENSOART00000011631	0	0.00657367	-7.04947	0.0233218	0.46982
ENSOART00000009155	0.09335	0	7.09364	0.0235029	0.472709
ENSOART00000022118	0	0.005802	-9.25103	0.0236741	0.474256
ENSOART00000008118	0.0267757	0	9.28862	0.0238655	0.476948
ENSOART00000016757	0	0.005448	-9.23268	0.0239319	0.477906
ENSOART00000001379	0	0.0207263	-9.33462	0.0239574	0.478025
ENSOART00000008002	28.9358	81.5063	-1.36283	0.023987	0.478237
ENSOART00000016131	0	0.0164003	-9.22651	0.0240244	0.478365
ENSOART00000000581	0	0.0175447	-5.77104	0.024304	0.48122
ENSOART00000014373	0	0.00144233	-9.28737	0.0243669	0.481709
ENSOART00000000405	2.33678	7.16275	-1.48398	0.0244619	0.483106
ENSOART00000014896	0	0.01449	-9.18292	0.0245417	0.483921
ENSOART00000000716	0	0.0193813	-9.2456	0.0248765	0.487462
ENSOART00000001774	0	0.00440233	-9.16588	0.0248871	0.487481
ENSOART00000018857	0.10668	0	9.06614	0.0250488	0.489307
ENSOART00000019409	0.00606433	0	9.09657	0.0251355	0.490055
ENSOART00000009618	0.009161	0	9.17328	0.0253355	0.492807
ENSOART00000017931	0.0141667	0	9.05317	0.0253597	0.492896
ENSOART00000015126	0	0.005853	-9.11944	0.0254431	0.493753
ENSOART00000010575	0.142436	0	7.5082	0.0256625	0.496971
ENSOART00000019125	1.10025	0.056147	4.26671	0.025852	0.499567
ENSOART00000000458	0.316119	0	6.79961	0.0259292	0.500865
ENSOART00000016349	0.052854	0	5.74425	0.025973	0.501225
ENSOART00000013944	0.049103	0	9.12443	0.0260674	0.502648
ENSOART00000003243	0.152222	0	9.00685	0.0260715	0.502648
ENSOART00000004606	0	0.145564	-9.07684	0.026211	0.504849
ENSOART00000019901	0.00731733	0	5.92534	0.0262459	0.504849
ENSOART00000016468	0.00929267	0	9.09937	0.0264469	0.50697
ENSOART00000011590	1.34628	0.249612	2.48372	0.0265879	0.508509
ENSOART00000012840	0.0263637	0	8.99669	0.0267313	0.50985
ENSOART00000017264	0.022187	0.550951	-4.42476	0.0268651	0.51128
ENSOART00000010329	0.00122233	0.160515	-6.48303	0.0270124	0.512581
ENSOART00000018773	0.003983	0	8.92382	0.027294	0.515888
ENSOART00000006860	4.40348	0.444408	3.72381	0.0273412	0.515977
ENSOART00000008072	0.0766137	0	8.94815	0.0275262	0.517591
ENSOART00000020808	0	0.0421857	-6.77379	0.0276225	0.519062
ENSOART00000018405	0	0.00421733	-9.05724	0.0278808	0.522572
ENSOART00000003358	12.3599	35.5279	-1.39095	0.0284396	0.530401
ENSOART00000003459	14.5457	41.4913	-1.38248	0.0289081	0.536352
ENSOART00000009981	0	0.0744423	-6.69574	0.0290966	0.538854
ENSOART00000016517	0.00895833	0	6.63444	0.0291777	0.540159
ENSOART00000004190	0.0798853	0	6.63665	0.0292462	0.541227
ENSOART00000020097	3.25238	0.30687	3.54342	0.0296982	0.546687
ENSOART00000009317	0	0.0358493	-8.94862	0.0297022	0.546687
ENSOART00000003853	0.0385183	0	6.57693	0.0298672	0.548478
ENSOART00000007521	0	0.0783993	-6.63907	0.0298951	0.54879
ENSOART00000005489	0.592826	3.18299	-2.30637	0.0300595	0.551203
ENSOART00000018338	0	0.0523077	-8.91348	0.0302539	0.553961
ENSOART00000016963	0	0.0341087	-8.83071	0.0303718	0.555138
ENSOART00000020245	0	0.0135677	-8.90456	0.0303791	0.555138
ENSOART00000004311	0.385924	2.05195	-2.28382	0.0303955	0.555138
ENSOART00000021889	0.0317073	0	8.86176	0.0304614	0.555968
ENSOART00000017510	0.015896	0.57488	-4.3784	0.0304631	0.555968
ENSOART00000020417	0.15531	0.006536	4.68555	0.030652	0.558208
ENSOART00000022370	0	0.00242633	-8.8042	0.0308207	0.560231
ENSOART00000019749	0.00399433	0	6.56509	0.0309212	0.560776
ENSOART00000016261	0	0.0504133	-8.79781	0.0309407	0.560776
ENSOART00000006570	0.000939333	0.0570303	-5.51626	0.0311472	0.562327
ENSOART00000001092	3.99312	0.0492797	6.34814	0.0312174	0.563393
ENSOART00000004350	0	0.00889967	-8.77454	0.0312367	0.563539
ENSOART00000002303	0.01806	0	8.82147	0.0312914	0.56412
ENSOART00000016926	0	0.004072	-8.84985	0.0314341	0.565642
ENSOART00000009717	0	0.0158313	-8.84985	0.0314396	0.565642
ENSOART00000000407	0.00869567	0	8.68734	0.031593	0.567725
ENSOART00000005112	0	0.019176	-8.84053	0.0316235	0.56807
ENSOART00000021773	0.00109633	0.063308	-5.28119	0.0319755	0.571331
ENSOART00000020438	0	0.0228003	-6.57129	0.0320064	0.571501
ENSOART00000001606	0.00748667	8.8e-05	5.86636	0.0320377	0.571832
ENSOART00000012925	0	0.00952167	-8.71211	0.032144	0.572915
ENSOART00000006988	0	0.0104677	-8.70326	0.0322768	0.574875
ENSOART00000000973	0.432412	0.069163	2.76983	0.032551	0.578323
ENSOART00000005100	0.00609	0	6.48355	0.0327132	0.579405
ENSOART00000011366	0	0.029034	-8.67636	0.0327583	0.579958
ENSOART00000014073	0.032707	0.331004	-3.17909	0.0328824	0.581336
ENSOART00000008205	0.311637	1.98086	-2.54417	0.0329935	0.582106
ENSOART00000002228	0.005187	0	8.59578	0.0331259	0.583875
TCONS_00306450	0.00900067	0.422824	-5.41405	0.0331917	0.584337
ENSOART00000020689	0	0.00778533	-6.4922	0.0336391	0.589191
ENSOART00000015437	0	0.028007	-8.70325	0.0336494	0.589191
ENSOART00000021039	0.360244	0.0183247	4.4497	0.033832	0.589825
ENSOART00000021756	0.033657	0.509657	-3.76273	0.0338827	0.590299
ENSOART00000007321	0	0.0114957	-6.44543	0.0339492	0.591252
ENSOART00000004227	0	0.004927	-8.61157	0.0340911	0.592963
ENSOART00000019421	0.013433	0	6.3407	0.034256	0.59392
ENSOART00000012062	0.103517	0	8.54228	0.0343419	0.594385
ENSOART00000003421	0.0191807	0.000703667	4.3697	0.034372	0.5947
ENSOART00000015441	0.128604	0.009849	3.62555	0.0346151	0.598289
ENSOART00000019631	0.226832	0.00897333	4.82032	0.0346775	0.598956
ENSOART00000007046	47.356	15.4369	1.7606	0.0348299	0.600373
ENSOART00000022138	0	0.068194	-6.65149	0.0348533	0.600373
ENSOART00000019223	0.005024	0	6.33359	0.0349104	0.600502
ENSOART00000018538	0	0.0110943	-8.56344	0.034935	0.60072
ENSOART00000007926	0.945406	0.00740033	6.86731	0.0350676	0.601559
ENSOART00000015950	0	0.0106777	-6.34399	0.0350964	0.601848
ENSOART00000004629	0.00647533	0	5.57533	0.0353237	0.604373
ENSOART00000005690	0.305688	0.011732	4.75817	0.0356194	0.606731
ENSOART00000010357	0.0218393	0	6.30458	0.0356226	0.606731
ENSOART00000017436	0	0.00691667	-8.50331	0.0357442	0.608595
ENSOART00000019646	0.007066	0	6.34789	0.0359671	0.611762
ENSOART00000022064	0.00285567	0.0832077	-4.46126	0.0359905	0.611762
ENSOART00000009731	0	0.00252733	-8.58542	0.035991	0.611762
ENSOART00000007468	0.238308	0	8.52792	0.0363611	0.616755
ENSOART00000011454	0.000962	0.0868143	-6.05635	0.0363916	0.616903
ENSOART00000021349	0	0.0440703	-6.47395	0.0364572	0.617206
ENSOART00000014510	0	0.0276927	-8.47255	0.036471	0.617206
ENSOART00000019598	0	0.013164	-6.57582	0.0365446	0.618036
ENSOART00000016519	0.259671	2.4146	-3.09109	0.036569	0.618241
ENSOART00000017281	0	0.0100527	-8.46668	0.036654	0.619262
ENSOART00000008601	0.004389	0	6.28196	0.0367636	0.62028
ENSOART00000021002	0	0.0323927	-8.55154	0.0368242	0.620765
ENSOART00000012884	0.0118657	0	8.36874	0.0369508	0.621353
ENSOART00000018433	0.002127	0	8.18711	0.0370133	0.621987
ENSOART00000010619	0.138847	0	8.48986	0.0371904	0.623419
ENSOART00000016433	0.0223943	0	8.3229	0.0372583	0.62381
ENSOART00000014228	0	0.058079	-6.44676	0.037581	0.627332
ENSOART00000005066	0.547647	0	6.34327	0.0376045	0.627474
ENSOART00000014810	0	0.00249033	-8.39051	0.0376629	0.628073
ENSOART00000019384	0	0.00496867	-8.49323	0.0376965	0.628425
ENSOART00000015712	0.00526267	0	8.29303	0.0378718	0.629939
ENSOART00000003526	0.014691	0	8.33138	0.0378913	0.629939
ENSOART00000020184	0	0.0913237	-8.40025	0.0378933	0.629939
ENSOART00000022441	0.0232443	0.266151	-3.33963	0.037981	0.630658
ENSOART00000011686	0.000602667	0	8.12651	0.0380369	0.630999
ENSOART00000004751	1.52092	4.66704	-1.48748	0.0381115	0.631346
ENSOART00000007666	0.0122577	0	8.4241	0.0382599	0.63278
ENSOART00000018871	0.718091	0	6.25114	0.0383158	0.633496
ENSOART00000027071	9.05721	0.589299	3.81443	0.0383566	0.633723
ENSOART00000016589	0.010286	0	8.0889	0.03863	0.635824
ENSOART00000002306	0	0.00168433	-8.2228	0.0387104	0.636293
ENSOART00000007615	0.426425	0	8.38316	0.0387706	0.636293
ENSOART00000006268	0	0.00481033	-8.1804	0.0388282	0.636293
ENSOART00000019661	0	0.00683133	-8.27155	0.0388297	0.636293
ENSOART00000022202	0	0.00970367	-8.2467	0.0388523	0.636297
ENSOART00000014845	0	2.07549	-8.21393	0.0388806	0.636553
ENSOART00000017180	0	0.124168	-8.34077	0.0389496	0.637066
ENSOART00000011227	0.205726	0.0264863	3.05936	0.0390919	0.637727
ENSOART00000010841	0	0.002124	-8.32038	0.0391685	0.637942
ENSOART00000004321	0.00466333	0	8.20664	0.039285	0.638438
ENSOART00000022412	0	0.013409	-8.33061	0.0392872	0.638438
ENSOART00000021022	0	0.007075	-8.33061	0.0392975	0.638438
ENSOART00000020418	0	0.0225143	-8.33025	0.0393219	0.638438
ENSOART00000008173	0.0203897	0	8.2222	0.0393777	0.638962
ENSOART00000019946	0	0.00671867	-6.21707	0.0394093	0.638964
ENSOART00000011966	0	0.009214	-6.17854	0.0395156	0.639673
ENSOART00000016370	0	0.0206443	-8.38196	0.0395161	0.639673
ENSOART00000006316	0	0.0286793	-6.34072	0.0395337	0.639673
ENSOART00000010924	0.00554833	0	8.06923	0.0395533	0.639673
ENSOART00000013523	0.0173117	0	8.2976	0.0396619	0.640374
ENSOART00000001997	0	0.0327007	-6.7786	0.0396883	0.640594
ENSOART00000011821	0.046347	0	8.26791	0.0397612	0.641023
ENSOART00000017701	0.00206967	0	8.31222	0.0398176	0.641023
ENSOART00000015662	0	0.048419	-8.36905	0.0398194	0.641023
ENSOART00000022302	0.00424167	0	8.32669	0.0398558	0.641035
ENSOART00000000622	0	0.0425507	-8.14645	0.0398985	0.641258
ENSOART00000005820	12.4544	4.90078	1.44572	0.0401463	0.642686
ENSOART00000018645	0	0.0154327	-6.19308	0.0401631	0.642686
ENSOART00000002327	0	0.057051	-5.42715	0.0401945	0.642779
ENSOART00000012756	0.444572	2.85261	-2.53742	0.0402582	0.643185
ENSOART00000001876	0	0.00178833	-8.24731	0.0402973	0.643604
ENSOART00000019211	0.00191367	0	6.47558	0.0403176	0.643615
TCONS_00070721	0.574073	0.0233397	4.73824	0.0404324	0.644403
ENSOART00000006130	0.00337967	0	8.14266	0.0406928	0.647008
ENSOART00000010375	0.0174497	0	8.14266	0.0407022	0.647008
ENSOART00000021446	0	0.102277	-8.30269	0.0407035	0.647008
ENSOART00000005543	0	0.025178	-6.25054	0.0407533	0.647596
ENSOART00000000281	0.00713533	0	8.12621	0.0408747	0.649319
ENSOART00000002607	0.0420867	0	8.00741	0.0412075	0.653367
ENSOART00000007452	0.00569033	0.363	-5.76058	0.0412776	0.654065
ENSOART00000014833	0	0.071545	-6.13099	0.0414423	0.655642
ENSOART00000018883	0	0.017239	-8.14499	0.0416172	0.657583
ENSOART00000006242	0	0.00146467	-6.24926	0.0416356	0.657664
ENSOART00000022417	0.135394	0	8.07571	0.041692	0.657935
ENSOART00000012955	0.248999	0.0284533	3.27583	0.0417646	0.65876
ENSOART00000021070	0.011306	0	7.92777	0.0417734	0.65876
ENSOART00000020370	0	0.006481	-8.02532	0.0418033	0.65876
ENSOART00000010042	0	0.0266017	-8.11436	0.0418575	0.659161
ENSOART00000011091	0.0176217	0	6.16743	0.0420034	0.660775
ENSOART00000013325	0	0.00911467	-8.09881	0.042051	0.661176
ENSOART00000008440	0.00116967	0.0281277	-4.33215	0.0421189	0.661763
ENSOART00000019103	0	0.0188713	-6.09663	0.0421679	0.662151
ENSOART00000007712	0	0.004693	-6.13721	0.0421699	0.662151
ENSOART00000003308	0	0.0234657	-6.10835	0.042227	0.662839
ENSOART00000001238	0	0.0948037	-6.09073	0.042279	0.663242
ENSOART00000021856	0.00148867	0.057586	-5.11072	0.0423295	0.663643
ENSOART00000011187	0.003884	0	7.9262	0.042598	0.666997
ENSOART00000008701	0	0.044972	-7.98703	0.0426574	0.667719
ENSOART00000017558	0	0.0358783	-7.98045	0.0426813	0.667773
ENSOART00000003729	0.0196837	0	6.09068	0.0428251	0.669302
ENSOART00000005235	0	0.00801167	-6.1571	0.042876	0.66968
ENSOART00000003350	0	0.00708867	-7.97404	0.0429961	0.67114
ENSOART00000023060	0.031963	0.220125	-2.74554	0.0431782	0.673327
ENSOART00000012502	1.90746	0.0757107	4.63109	0.0432032	0.673327
ENSOART00000014114	0	0.032331	-8.0511	0.0432658	0.673885
ENSOART00000013782	0.0724763	1.65818	-4.33737	0.0432865	0.673928
ENSOART00000014341	5.53071	14.9313	-1.30178	0.0432954	0.673928
ENSOART00000021103	0.0555597	0.001518	5.07978	0.0433225	0.674142
ENSOART00000019046	0	0.0135933	-7.93578	0.0434225	0.675279
ENSOART00000021197	0	0.030391	-8.03485	0.0436558	0.677623
ENSOART00000021118	0.001256	0	7.98741	0.0437132	0.677912
ENSOART00000017734	0	0.0314937	-6.10338	0.0438101	0.679206
ENSOART00000012761	0	0.040098	-8.01841	0.0440238	0.681624
ENSOART00000011582	0	0.00556567	-8.01841	0.0440339	0.681624
ENSOART00000019812	0	0.00575	-7.90727	0.0442793	0.68417
ENSOART00000002475	0.775249	3.63746	-2.1093	0.0444852	0.685864
ENSOART00000001627	7.98253	2.78005	1.63321	0.0445198	0.686187
ENSOART00000022142	0.113517	0.002124	5.63929	0.0445667	0.686278
ENSOART00000022260	0	0.031939	-7.88968	0.0445967	0.686475
ENSOART00000003162	0.0171543	0	6.03102	0.0448742	0.688881
ENSOART00000014476	0.0154103	0.001236	3.76688	0.0448952	0.688881
ENSOART00000008538	0.0421283	0	7.79388	0.0448964	0.688881
ENSOART00000018366	0.006138	0	7.79388	0.0449008	0.688881
ENSOART00000014942	0	0.0920767	-7.87398	0.0449432	0.688909
ENSOART00000017932	0	0.009984	-7.86567	0.0452882	0.692697
ENSOART00000022798	0.0163923	0	7.91265	0.0453002	0.692697
ENSOART00000010877	0.00153067	0	7.91265	0.0453106	0.692697
ENSOART00000007112	0	0.011432	-7.85811	0.0453833	0.69319
ENSOART00000002959	1.00899	0.0141877	6.18441	0.0454398	0.69356
ENSOART00000009922	0.00808567	0	7.76236	0.0457933	0.697646
ENSOART00000019404	0.0446253	0	6.64576	0.0458004	0.697646
ENSOART00000001951	0.143224	0	6.01918	0.0458595	0.698059
ENSOART00000014497	0	0.0301987	-7.82284	0.0461918	0.702141
ENSOART00000009999	0.00755467	0	6.18473	0.0464522	0.705345
ENSOART00000017499	0	0.008112	-7.89774	0.0465211	0.705778
ENSOART00000008037	0.01178	0.117623	-3.2159	0.0465784	0.706221
ENSOART00000013698	0.0173117	0	7.83382	0.0469359	0.710357
ENSOART00000018393	0	0.0156683	-6.70174	0.0469786	0.710789
ENSOART00000009921	0.012431	0	7.81342	0.0477874	0.720038
ENSOART00000018206	0.00288067	0	7.68041	0.0478409	0.720038
ENSOART00000013019	0.0130917	0	7.68041	0.0478716	0.720038
ENSOART00000015190	0	0.00927567	-7.84277	0.0478764	0.720038
ENSOART00000009585	0.392849	1.60879	-1.8952	0.0479876	0.721277
ENSOART00000007597	1.5536	0.0762173	4.34682	0.0480912	0.722187
ENSOART00000015331	120.019	24.6099	2.36435	0.0483346	0.724885
ENSOART00000010356	0.007839	0	7.79272	0.0483362	0.724885
ENSOART00000013836	0.00449033	0	7.79272	0.048343	0.724885
ENSOART00000000434	0	0.00673133	-7.74184	0.0486359	0.728191
TCONS_00248958	0.223461	0.010077	4.53944	0.0489431	0.732136
ENSOART00000014764	22.6247	9.13998	1.40893	0.0493296	0.73704
ENSOART00000019064	0.197144	0	7.75043	0.0493756	0.737498
ENSOART00000007741	0.0150947	0	7.75043	0.0494042	0.737498
ENSOART00000011612	0.0173247	0	7.671	0.0494566	0.737841
ENSOART00000016092	0	0.036179	-5.8897	0.0495729	0.73848
ENSOART00000010382	0.677781	2.16626	-1.55629	0.0496869	0.739722
ENSOART00000014541	0	0.0227643	-7.70197	0.0497023	0.739722
ENSOART00000002598	0	0.028376	-7.70682	0.0497892	0.740367
ENSOART00000007395	0	0.0243037	-5.93627	0.0498342	0.740617
