# Supplementary material for: Long Non-Coding RNA GDAR Regulates Ovine Granulosa Cells Apoptosis by Affecting the Expression of Apoptosis-Related Genes
Source: Int J Mol Sci. 2022 May 6;23(9):5183. doi: 10.3390/ijms23095183 (PMC9104640; doi:10.3390/ijms23095183)
Supplement: Supplementary file 1 [file ijms-23-05183-s001.zip › Supplementary Materials/Table S9.xlsx]

## Sheet: Sheet1
long non-coding RNA GDAR regulate ovine granulosa cells apoptosis by affecting the expression of apoptosis-related genes
Supplementary Table S9. Correlation information between DE lncRNAs and apoptosis-related target genes in quantitative real-time PCR validation
lncRNA_ID	lncRNA_Gene_ID	lncRNA_Gene_Symbol	Status	mRNA_Gene_Symbol	mRNA_Gene_ID	Pearson_correlation	Pvalue
ENSOART00000027572	ENSOARG00000025635	--	Annotated_lncRNA	HIF1A	ENSOARG00000021136	0.954169	3.49115e-08
ENSOART00000027572	ENSOARG00000025635	--	Annotated_lncRNA	BCL2L1	ENSOARG00000001262	0.961903	1.07005e-08
ENSOART00000027572	ENSOARG00000025635	--	Annotated_lncRNA	YWHAG	ENSOARG00000013778	0.95452	3.32403e-08
ENSOART00000027572	ENSOARG00000025635	--	Annotated_lncRNA	PARP4	ENSOARG00000014415	0.960846	1.27497e-08
ENSOART00000027572	ENSOARG00000025635	--	Annotated_lncRNA	ROCK1	ENSOARG00000008819	0.9586	1.82218e-08
ENSOART00000027572	ENSOARG00000025635	--	Annotated_lncRNA	CAPN2	ENSOARG00000015097	0.953182	4.00047e-08
ENSOART00000027572	ENSOARG00000025635	--	Annotated_lncRNA	ARNT	ENSOARG00000020870	0.954617	3.27884e-08
ENSOART00000027572	ENSOARG00000025635	--	Annotated_lncRNA	JUNB	ENSOARG00000010854	0.961511	1.14243e-08
ENSOART00000027572	ENSOARG00000025635	--	Annotated_lncRNA	PFKM	ENSOARG00000019300	0.954165	3.49299e-08
ENSOART00000027572	ENSOARG00000025635	--	Annotated_lncRNA	TRAF6	ENSOARG00000019079	0.956556	2.48032e-08
ENSOART00000027572	ENSOARG00000025635	--	Annotated_lncRNA	RBL2	ENSOARG00000017777	0.967039	4.22619e-09
ENSOART00000027572	ENSOARG00000025635	--	Annotated_lncRNA	PARP2	ENSOARG00000019777	0.97509	6.97923e-10
ENSOART00000027572	ENSOARG00000025635	--	Annotated_lncRNA	CDC25B	ENSOARG00000001274	0.953534	3.81199e-08
ENSOART00000027572	ENSOARG00000025635	--	Annotated_lncRNA	RB1	ENSOARG00000008246	0.963237	8.51436e-09
ENSOART00000027572	ENSOARG00000025635	--	Annotated_lncRNA	YWHAB	ENSOARG00000004487	0.96338	8.30373e-09
ENSOART00000027572	ENSOARG00000025635	--	Annotated_lncRNA	HK2	ENSOARG00000012909	0.959118	1.6812e-08
ENSOART00000027572	ENSOARG00000025635	--	Annotated_lncRNA	TFRC	ENSOARG00000020307	0.96958	2.52453e-09
ENSOART00000027572	ENSOARG00000025635	--	Annotated_lncRNA	ORC1	ENSOARG00000005282	0.970972	1.86818e-09
ENSOART00000027572	ENSOARG00000025635	--	Annotated_lncRNA	FST	ENSOARG00000008119	0.954835	3.17953e-08
ENSOART00000027572	ENSOARG00000025635	--	Annotated_lncRNA	CASP6	ENSOARG00000005842	-0.955601	2.85004e-08
ENSOART00000027572	ENSOARG00000025635	--	Annotated_lncRNA	ANAPC1	ENSOARG00000014382	0.973308	1.08908e-09
ENSOART00000027572	ENSOARG00000025635	--	Annotated_lncRNA	ACTG1	ENSOARG00000018506	0.964262	7.10278e-09
ENSOART00000027572	ENSOARG00000025635	--	Annotated_lncRNA	SERPINE1	ENSOARG00000015262	0.965645	5.51384e-09
ENSOART00000027572	ENSOARG00000025635	--	Annotated_lncRNA	HK1	ENSOARG00000005491	0.960537	1.34078e-08
ENSOART00000027572	ENSOARG00000025635	--	Annotated_lncRNA	CDKN2D	ENSOARG00000016628	0.960417	1.36715e-08
ENSOART00000027572	ENSOARG00000025635	--	Annotated_lncRNA	AOX1	ENSOARG00000016052	0.972592	1.29118e-09
ENSOART00000027572	ENSOARG00000025635	--	Annotated_lncRNA	SMC1A	ENSOARG00000008581	0.954497	3.33476e-08
ENSOART00000027572	ENSOARG00000025635	--	Annotated_lncRNA	PTPN13	ENSOARG00000004103	0.965192	5.99762e-09
ENSOART00000027572	ENSOARG00000025635	--	Annotated_lncRNA	IFNAR1	ENSOARG00000013188	0.953068	4.06277e-08
ENSOART00000027572	ENSOARG00000025635	--	Annotated_lncRNA	RHOA	ENSOARG00000013860	0.956112	2.64706e-08
ENSOART00000027572	ENSOARG00000025635	--	Annotated_lncRNA	MAP2K4	ENSOARG00000015404	0.951745	4.85168e-08
ENSOART00000027739	ENSOARG00000025778	--	Annotated_lncRNA	SMAD4	ENSOARG00000004662	-0.974299	8.5356e-10
ENSOART00000027739	ENSOARG00000025778	--	Annotated_lncRNA	HK2	ENSOARG00000012909	0.962951	8.94889e-09
ENSOART00000027984	ENSOARG00000026007	--	Annotated_lncRNA	CBLC	ENSOARG00000009278	0.966492	4.69731e-09
TCONS_00189769	XLOC_141843	XLOC_141843	Novel_lncRNA	MAP3K7	ENSOARG00000012321	-0.956863	2.37047e-08
TCONS_00189769	XLOC_141843	XLOC_141843	Novel_lncRNA	CDC27	ENSOARG00000011644	0.962132	1.02949e-08
TCONS_00189769	XLOC_141843	XLOC_141843	Novel_lncRNA	TTK	ENSOARG00000007151	0.956119	2.64431e-08
TCONS_00189769	XLOC_141843	XLOC_141843	Novel_lncRNA	RBL1	ENSOARG00000017221	0.967357	3.97142e-09
TCONS_00189769	XLOC_141843	XLOC_141843	Novel_lncRNA	IL13RA1	ENSOARG00000016570	0.963622	7.95923e-09
TCONS_00294705	XLOC_221836	XLOC_221836	Novel_lncRNA	IFNE	ENSOARG00000008844	0.95834	1.89668e-08
TCONS_00294705	XLOC_221836	XLOC_221836	Novel_lncRNA	BAG4	ENSOARG00000001325	0.958043	1.98512e-08
TCONS_00294705	XLOC_221836	XLOC_221836	Novel_lncRNA	RBX1	ENSOARG00000017843	0.951366	5.10008e-08
TCONS_00294705	XLOC_221836	XLOC_221836	Novel_lncRNA	JAK1	ENSOARG00000010117	0.955801	2.76926e-08
TCONS_00294705	XLOC_221836	XLOC_221836	Novel_lncRNA	PIK3R1	ENSOARG00000005870	0.96195	1.06147e-08
TCONS_00177164	XLOC_132872	XLOC_132872	Novel_lncRNA	LY96	ENSOARG00000006376	-0.953437	3.86317e-08
TCONS_00177164	XLOC_132872	XLOC_132872	Novel_lncRNA	TGIF1	ENSOARG00000010395	0.951749	4.84963e-08
TCONS_00177164	XLOC_132872	XLOC_132872	Novel_lncRNA	HK2	ENSOARG00000012909	0.959118	1.6812e-08
TCONS_00177164	XLOC_132872	XLOC_132872	Novel_lncRNA	CDK6	ENSOARG00000018572	0.956233	2.60054e-08
TCONS_00177164	XLOC_132872	XLOC_132872	Novel_lncRNA	DCN	ENSOARG00000015737	-0.952189	4.57404e-08
TCONS_00080937	TCONS_00080937	XLOC_060723	Novel_lncRNA	RBL1	ENSOARG00000017221	0.967357	3.97142e-09
TCONS_00294705	TCONS_00294705	XLOC_221836	Novel_lncRNA	IFNE	ENSOARG00000008844	0.95834	1.89668e-08
TCONS_00294705	TCONS_00294705	XLOC_221836	Novel_lncRNA	BAG4	ENSOARG00000001325	0.958043	1.98512e-08
TCONS_00294705	TCONS_00294705	XLOC_221836	Novel_lncRNA	RBX1	ENSOARG00000017843	0.951366	5.10008e-08
TCONS_00294705	TCONS_00294705	XLOC_221836	Novel_lncRNA	JAK1	ENSOARG00000010117	0.955801	2.76926e-08
TCONS_00294705	TCONS_00294705	XLOC_221836	Novel_lncRNA	PIK3R1	ENSOARG00000005870	0.96195	1.06147e-08
